# Supplementary material for: A Universal Framework for Blood Ionome Extraction and Intelligent Quality Control in 1H NMR Metabolomics
Source: Anal Chem. 2026 Apr 21;98(17):12647–59. doi: 10.1021/acs.analchem.5c08255 (PMC13150807; doi:10.1021/acs.analchem.5c08255)
Supplement: Supplementary file 2 [file ac5c08255_si_002.xlsx]

## Sheet: Part of training datasets
TRAINING DATASETS FOR EXAMPLE MODELS
Samples/Assigned Chemical shifts --->	Glucose anomeric 1H (d)*	Ca-EDTA (s)	Mg-EDTA (s)	Free EDTA (s)	Zn-EDTA (s)		*For the multiplets one component was recorded, and the J-coupling constant was employed for the prediction of the rest
1	5.2574				2.8823		Cohort 1 (UoP, n = 38)
2	5.261				2.8859		Cohort 2 (MTBLS147, n = 868)
3	5.2554				2.8803
4	5.2753				2.9003
5	5.254				2.879
6	5.2619				2.8868
7	5.2587				2.8837
8	5.2583				2.8832
9	5.2554				2.8803
10	5.254				2.879
11	5.2569				2.8819
12	5.2563				2.8812
13	5.2556				2.8805
14	5.2612				2.8861
15	5.2565				2.8814
16	5.2581				2.883
17	5.2601				2.885
18	5.2769				2.9018
19	5.2612				2.8861
20	5.2547				2.8799
21	5.2581				2.8828
22	5.2589				2.8841
23	5.2554				2.8801
24	5.2569				2.8819
25	5.2583				2.8834
26	5.2717				2.8967
27	5.2563				2.8812
28	5.2574				2.8821
29	5.2601				2.885
30	5.2558				2.8807
31	5.2581				2.883
32	5.254				2.879
33	5.2581				2.883
34	5.261				2.8859
35	5.2533				2.8783
36	5.2628				2.8873
37	5.2603				2.8852
38	5.2655				2.8904
39	5.2594	2.5794	2.7204	3.2453
40	5.2553	2.5753	2.7163	3.2346
41	5.2576	2.5776	2.7186	3.244
42	5.258	2.578	2.719	3.2447
43	5.2585	2.5785	2.7195	3.2421
44	5.2583	2.5783	2.7193	3.2433
45	5.2594	2.5794	2.7204	3.2449
46	5.2594	2.5794	2.7204	3.2444
47	5.2589	2.5792	2.7202	3.2428
48	5.2564	2.5767	2.7174	3.2318
49	5.258	2.578	2.719	3.2433
50	5.2585	2.5785	2.7195	3.2431
51	5.2596	2.5796	2.7206	3.2431
52	5.258	2.5783	2.7193	3.2426
53	5.2589	2.579	2.7197	3.2437
54	5.2596	2.5799	2.7209	3.2435
55	5.2578	2.578	2.7188	3.2405
56	5.2578	2.5778	2.7188	3.2325
57	5.2578	2.578	2.719	3.2353
58	5.2569	2.5769	2.7179	3.2371
59	5.2569	2.5769	2.7176	3.2323
60	5.2576	2.5778	2.7186	3.2311
61	5.2592	2.5794	2.7204	3.2362
62	5.2587	2.5787	2.7197	3.2346
63	5.2562	2.5762	2.7172	3.2343
64	5.2567	2.5767	2.7176	3.2341
65	5.2567	2.5767	2.7176	3.2325
66	5.2553	2.5753	2.7163	3.2334
67	5.258	2.578	2.719	3.2369
68	5.2589	2.5792	2.7202	3.2359
69	5.2592	2.5792	2.7202	3.233
70	5.2592	2.5794	2.7202	3.2341
71	5.2571	2.5774	2.7181	3.2355
72	5.2562	2.5762	2.717	3.2318
73	5.2587	2.579	2.7197	3.2346
74	5.2578	2.578	2.7188	3.2323
75	5.2583	2.5783	2.7193	3.2369
76	5.2573	2.5776	2.7183	3.2376
77	5.2587	2.579	2.7197	3.238
78	5.2571	2.5771	2.7181	3.2357
79	5.2583	2.5783	2.7193	3.2369
80	5.2589	2.5792	2.7202	3.2376
81	5.2585	2.5787	2.7195	3.2371
82	5.2585	2.5785	2.7195	3.2378
83	5.2576	2.5778	2.7186	3.2366
84	5.258	2.578	2.719	3.2343
85	5.2583	2.5785	2.7193	3.2385
86	5.2594	2.5796	2.7206	3.2387
87	5.2573	2.5774	2.7183	3.2348
88	5.2585	2.5785	2.7195	3.2353
89	5.258	2.578	2.719	3.2398
90	5.2578	2.578	2.719	3.2343
91	5.2567	2.5769	2.7176	3.2373
92	5.2583	2.5783	2.7193	3.2396
93	5.2562	2.576	2.717	3.2353
94	5.2562	2.5762	2.717	3.2355
95	5.256	2.5758	2.7167	3.2357
96	5.2573	2.5774	2.7181	3.2371
97	5.2562	2.5762	2.7172	3.2357
98	5.2555	2.5755	2.7165	3.2362
99	5.2576	2.5774	2.7183	3.2389
100	5.2576	2.5776	2.7183	3.238
101	5.2569	2.5769	2.7176	3.2394
102	5.2576	2.5778	2.7188	3.2465
103	5.2587	2.579	2.7199	3.249
104	5.2587	2.579	2.7197	3.2353
105	5.2606	2.5806	2.7215	3.2499
106	5.2573	2.5776	2.7186	3.2458
107	5.2615	2.5817	2.7225	3.2472
108	5.2553	2.5755	2.7165	3.2398
109	5.2551	2.5751	2.716	3.2378
110	5.256	2.576	2.717	3.2373
111	5.2569	2.5769	2.7179	3.2389
112	5.2555	2.5755	2.7165	3.2378
113	5.2528	2.5732	2.7142	3.2359
114	5.2567	2.5767	2.7176	3.2387
115	5.2562	2.5762	2.717	3.2373
116	5.2564	2.5764	2.7174	3.2378
117	5.2567	2.5764	2.7174	3.2387
118	5.2571	2.5771	2.7181	3.2403
119	5.2564	2.5764	2.7174	3.2376
120	5.2555	2.5755	2.7165	3.238
121	5.2567	2.5764	2.7174	3.2378
122	5.2576	2.5776	2.7186	3.2364
123	5.256	2.576	2.7167	3.238
124	5.2571	2.5771	2.7179	3.2373
125	5.2567	2.5767	2.7174	3.2343
126	5.2573	2.5774	2.7181	3.2355
127	5.2551	2.5753	2.7163	3.2343
128	5.2553	2.5753	2.7163	3.2371
129	5.2541	2.5744	2.7154	3.2309
130	5.2544	2.5746	2.7156	3.2337
131	5.2544	2.5746	2.7156	3.2341
132	5.2544	2.5746	2.7156	3.2353
133	5.2557	2.5758	2.7167	3.2376
134	5.2564	2.5764	2.7174	3.235
135	5.2555	2.5755	2.7165	3.2321
136	5.2573	2.5774	2.7183	3.2337
137	5.2571	2.5774	2.7183	3.2337
138	5.2571	2.5774	2.7181	3.2316
139	5.2583	2.5785	2.7193	3.2353
140	5.2573	2.5776	2.7186	3.2343
141	5.2576	2.5776	2.7186	3.2304
142	5.2599	2.5799	2.7206	3.2359
143	5.2553	2.5751	2.716	3.2424
144	5.2571	2.5771	2.7179	3.2428
145	5.2553	2.5753	2.716	3.2387
146	5.256	2.5758	2.7167	3.2392
147	5.2564	2.5764	2.7174	3.2408
148	5.256	2.576	2.7167	3.2403
149	5.2557	2.5758	2.7165	3.2389
150	5.2557	2.5758	2.7165	3.2355
151	5.2562	2.576	2.717	3.2378
152	5.2557	2.5758	2.7165	3.2355
153	5.2567	2.5767	2.7174	3.2366
154	5.256	2.576	2.717	3.2364
155	5.2546	2.5746	2.7156	3.2359
156	5.2564	2.5764	2.7172	3.2378
157	5.2564	2.5764	2.7172	3.238
158	5.2562	2.5762	2.7172	3.2382
159	5.2564	2.5764	2.7172	3.2362
160	5.2578	2.5776	2.7186	3.2408
161	5.2562	2.5762	2.7172	3.2355
162	5.2573	2.5774	2.7181	3.2408
163	5.2585	2.5783	2.7193	3.241
164	5.2564	2.5762	2.7172	3.2359
165	5.256	2.576	2.7167	3.2341
166	5.2562	2.576	2.717	3.2387
167	5.2562	2.576	2.717	3.2337
168	5.256	2.576	2.7167	3.2401
169	5.2564	2.5764	2.7174	3.233
170	5.2578	2.5778	2.7188	3.2392
171	5.2576	2.5776	2.7183	3.2392
172	5.2601	2.5799	2.7209	3.2364
173	5.2564	2.5764	2.7172	3.2337
174	5.2576	2.5776	2.7186	3.2421
175	5.2601	2.5801	2.7211	3.2472
176	5.2589	2.5792	2.7199	3.246
177	5.2589	2.5792	2.7202	3.2453
178	5.2587	2.5787	2.7197	3.2453
179	5.2576	2.5776	2.7186	3.2428
180	5.2589	2.5792	2.7202	3.2442
181	5.2569	2.5771	2.7183	3.2417
182	5.2585	2.5785	2.7197	3.2511
183	5.2583	2.5783	2.7193	3.2495
184	5.2578	2.5778	2.7188	3.2483
185	5.2587	2.5787	2.7197	3.2504
186	5.258	2.5783	2.7193	3.2481
187	5.2583	2.5783	2.7195	3.2497
188	5.2585	2.5785	2.7195	3.2463
189	5.2571	2.5774	2.7183	3.2458
190	5.2583	2.5785	2.7195	3.2506
191	5.2585	2.5787	2.7197	3.2465
192	5.2601	2.5801	2.7211	3.2492
193	5.2589	2.579	2.7199	3.2431
194	5.2576	2.5778	2.7188	3.2442
195	5.2587	2.5787	2.7197	3.2449
196	5.2587	2.5787	2.7197	3.2463
197	5.2603	2.5806	2.7215	3.2458
198	5.2583	2.5783	2.7193	3.2458
199	5.2599	2.5799	2.7209	3.2449
200	5.2587	2.5787	2.7197	3.2483
201	5.2578	2.5778	2.719	3.2414
202	5.2578	2.578	2.719	3.2419
203	5.2583	2.5785	2.7195	3.2433
204	5.2606	2.5806	2.7215	3.247
205	5.2603	2.5803	2.7213	3.2435
206	5.2578	2.5778	2.7188	3.2424
207	5.2578	2.578	2.719	3.2419
208	5.2583	2.5783	2.7193	3.2424
209	5.2599	2.5799	2.7209	3.244
210	5.258	2.5783	2.7193	3.2403
211	5.2601	2.5801	2.7211	3.246
212	5.2589	2.5792	2.7202	3.2417
213	5.2592	2.5792	2.7202	3.2401
214	5.2594	2.5794	2.7204	3.2481
215	5.2578	2.5778	2.719	3.2433
216	5.2603	2.5803	2.7213	3.2444
217	5.2587	2.5787	2.7197	3.2396
218	5.2601	2.5803	2.7213	3.2451
219	5.2594	2.5794	2.7204	3.2474
220	5.2585	2.5785	2.7197	3.2412
221	5.2599	2.5801	2.7211	3.2433
222	5.2592	2.5792	2.7202	3.2431
223	5.2603	2.5806	2.7215	3.2449
224	5.2585	2.5787	2.7197	3.2426
225	5.2589	2.5792	2.7202	3.238
226	5.2589	2.579	2.7199	3.2398
227	5.2587	2.579	2.7199	3.2492
228	5.2583	2.5785	2.7195	3.2483
229	5.258	2.578	2.719	3.2437
230	5.2585	2.5787	2.7197	3.2431
231	5.2585	2.5785	2.7195	3.2465
232	5.2592	2.5792	2.7202	3.2424
233	5.2589	2.579	2.7199	3.2444
234	5.2589	2.5792	2.7202	3.2426
235	5.2583	2.5785	2.7195	3.2444
236	5.261	2.5813	2.7222	3.2428
237	5.2578	2.5778	2.7188	3.2447
238	5.2573	2.5776	2.7186	3.2483
239	5.2578	2.578	2.719	3.2486
240	5.258	2.578	2.719	3.2483
241	5.2608	2.5808	2.7215	3.2474
242	5.2589	2.5783	2.7193	3.2463
243	5.2571	2.5764	2.7174	3.2401
244	5.2587	2.578	2.719	3.2387
245	5.2576	2.5771	2.7181	3.2408
246	5.2589	2.5783	2.7193	3.2403
247	5.258	2.5776	2.7186	3.2401
248	5.2585	2.578	2.719	3.2403
249	5.2578	2.5771	2.7181	3.2403
250	5.258	2.5774	2.7183	3.2398
251	5.2583	2.5776	2.7186	3.238
252	5.2589	2.5783	2.7193	3.2392
253	5.2587	2.5778	2.7188	3.2378
254	5.2564	2.576	2.7172	3.2373
255	5.2594	2.5785	2.7193	3.2376
256	5.2546	2.5741	2.7154	3.2403
257	5.2596	2.5792	2.7199	3.2355
258	5.2589	2.5783	2.7193	3.2403
259	5.2619	2.5808	2.7215	3.2382
260	5.2603	2.5794	2.7202	3.2405
261	5.2642	2.5831	2.7238	3.2392
262	5.2546	2.5744	2.7154	3.2435
263	5.2601	2.579	2.7199	3.2346
264	5.258	2.5774	2.7183	3.2385
265	5.258	2.5774	2.7183	3.2376
266	5.258	2.5774	2.7183	3.2385
267	5.2571	2.5764	2.7174	3.2385
268	5.2587	2.578	2.719	3.238
269	5.2583	2.5776	2.7186	3.2403
270	5.258	2.5774	2.7183	3.2382
271	5.2578	2.5769	2.7179	3.2378
272	5.2589	2.5783	2.719	3.2382
273	5.2608	2.5801	2.7211	3.2394
274	5.2596	2.5787	2.7197	3.2389
275	5.2583	2.5776	2.7186	3.2405
276	5.2592	2.5785	2.7195	3.2376
277	5.2617	2.581	2.722	3.238
278	5.2562	2.5758	2.717	3.2417
279	5.2541	2.5739	2.7149	3.2362
280	5.2544	2.5741	2.7154	3.2341
281	5.2578	2.5774	2.7183	3.2364
282	5.2537	2.5737	2.7147	3.2387
283	5.2544	2.5741	2.7154	3.2341
284	5.2548	2.5746	2.7158	3.2359
285	5.2578	2.5774	2.7183	3.2357
286	5.2599	2.579	2.7199	3.2392
287	5.2587	2.578	2.719	3.2408
288	5.2599	2.5792	2.7202	3.2387
289	5.258	2.5776	2.7186	3.2403
290	5.2585	2.5778	2.7188	3.2389
291	5.2585	2.578	2.719	3.2387
292	5.258	2.5774	2.7183	3.2387
293	5.2564	2.576	2.717	3.2405
294	5.2571	2.5767	2.7176	3.2362
295	5.2576	2.5769	2.7181	3.2373
296	5.2585	2.5776	2.7186	3.2371
297	5.2576	2.5769	2.7179	3.2408
298	5.2569	2.5764	2.7174	3.2378
299	5.2583	2.5778	2.7188	3.2359
300	5.2596	2.579	2.7199	3.2366
301	5.2578	2.5771	2.7181	3.2378
302	5.2571	2.5767	2.7176	3.2376
303	5.2569	2.5767	2.7176	3.2359
304	5.2551	2.5748	2.7158	3.2366
305	5.2569	2.5762	2.7172	3.2362
306	5.2569	2.5764	2.7174	3.2371
307	5.2521	2.5719	2.7131	3.2369
308	5.2562	2.5758	2.7167	3.2323
309	5.2557	2.5753	2.7165	3.2341
310	5.2551	2.5746	2.7156	3.2343
311	5.2583	2.5776	2.7186	3.2341
312	5.2592	2.5785	2.7195	3.2359
313	5.2587	2.578	2.719	3.2392
314	5.2521	2.5721	2.7131	3.2392
315	5.2596	2.5787	2.7197	3.2341
316	5.2557	2.5753	2.7165	3.2387
317	5.2596	2.5787	2.7195	3.2371
318	5.2619	2.5806	2.7213	3.2392
319	5.2557	2.5753	2.7163	3.2405
320	5.2546	2.5744	2.7156	3.2366
321	5.2564	2.576	2.717	3.2373
322	5.2567	2.5762	2.7172	3.2373
323	5.2555	2.5751	2.7163	3.2364
324	5.2564	2.576	2.7167	3.2353
325	5.2578	2.5771	2.7181	3.2332
326	5.2578	2.5771	2.7181	3.238
327	5.2585	2.5778	2.7188	3.2378
328	5.2578	2.5774	2.7183	3.2357
329	5.2571	2.5764	2.7174	3.2373
330	5.2571	2.5764	2.7174	3.2369
331	5.2589	2.5783	2.7193	3.2364
332	5.2564	2.5758	2.7167	3.2385
333	5.2578	2.5771	2.7181	3.2341
334	5.258	2.5774	2.7183	3.238
335	5.2624	2.5817	2.7227	3.2346
336	5.2562	2.5758	2.7167	3.2435
337	5.2569	2.5762	2.7172	3.2346
338	5.2548	2.5744	2.7154	3.235
339	5.2555	2.5751	2.716	3.2337
340	5.2553	2.5751	2.716	3.2339
341	5.2573	2.5769	2.7181	3.2346
342	5.2544	2.5741	2.7151	3.2348
343	5.2567	2.576	2.717	3.2339
344	5.2521	2.5721	2.7133	3.2341
345	5.2583	2.5776	2.7186	3.2316
346	5.2592	2.5783	2.7193	3.2376
347	5.2578	2.5771	2.7181	3.2403
348	5.258	2.5774	2.7183	3.2343
349	5.2585	2.5778	2.7188	3.235
350	5.2578	2.5769	2.7179	3.235
351	5.2585	2.5778	2.7188	3.2332
352	5.2587	2.578	2.719	3.2371
353	5.2583	2.5776	2.7186	3.2373
354	5.2567	2.5762	2.7172	3.2332
355	5.2576	2.5767	2.7176	3.2323
356	5.2571	2.5764	2.7174	3.235
357	5.2578	2.5774	2.7183	3.2348
358	5.2592	2.5785	2.7195	3.2373
359	5.2583	2.5776	2.7186	3.2421
360	5.256	2.5753	2.7165	3.2403
361	5.2583	2.5776	2.7186	3.2369
362	5.2585	2.5778	2.7188	3.238
363	5.2576	2.5767	2.7176	3.2403
364	5.2578	2.5771	2.7181	3.2394
365	5.2571	2.5764	2.7174	3.2389
366	5.2576	2.5767	2.7179	3.2387
367	5.2578	2.578	2.719	3.2385
368	5.2569	2.5771	2.7179	3.2348
369	5.2578	2.578	2.719	3.2327
370	5.2569	2.5771	2.7181	3.2339
371	5.2578	2.578	2.719	3.2346
372	5.258	2.578	2.719	3.235
373	5.2589	2.5792	2.7202	3.2366
374	5.2578	2.578	2.719	3.2343
375	5.2589	2.579	2.7199	3.2343
376	5.2578	2.578	2.719	3.2332
377	5.2573	2.5776	2.7186	3.2332
378	5.2571	2.5774	2.7183	3.2332
379	5.2564	2.5764	2.7174	3.2314
380	5.2573	2.5776	2.7186	3.2316
381	5.2576	2.5778	2.7188	3.2323
382	5.2562	2.5764	2.7174	3.2318
383	5.2553	2.5755	2.7165	3.2341
384	5.2601	2.5803	2.7213	3.2307
385	5.2578	2.5792	2.7204	3.2343
386	5.2576	2.5792	2.7202	3.2747
387	5.2576	2.579	2.7202	3.2586
388	5.2567	2.5783	2.7195	3.2518
389	5.2589	2.5806	2.7215	3.2568
390	5.2569	2.5785	2.7195	3.2538
391	5.2587	2.5803	2.7215	3.2566
392	5.2576	2.5792	2.7204	3.2561
393	5.2592	2.5806	2.7215	3.257
394	5.2583	2.5796	2.7204	3.258
395	5.2578	2.5794	2.7204	3.2657
396	5.2569	2.5785	2.7195	3.2683
397	5.2583	2.5796	2.7206	3.2685
398	5.2573	2.5787	2.7197	3.2575
399	5.2571	2.5785	2.7197	3.277
400	5.2553	2.5762	2.717	3.2518
401	5.2585	2.5792	2.7199	3.2515
402	5.2578	2.5785	2.7195	3.2513
403	5.2571	2.5778	2.7188	3.2506
404	5.2576	2.5783	2.719	3.2495
405	5.2567	2.5774	2.7183	3.2513
406	5.256	2.5767	2.7176	3.2476
407	5.2532	2.5741	2.7154	3.2486
408	5.2548	2.5758	2.717	3.2582
409	5.2544	2.5753	2.7163	3.2667
410	5.253	2.5739	2.7151	3.2664
411	5.2534	2.5746	2.7156	3.268
412	5.2576	2.5785	2.7195	3.2806
413	5.2557	2.5764	2.7174	3.2531
414	5.256	2.5767	2.7176	3.2563
415	5.2557	2.5767	2.7176	3.255
416	5.2548	2.5758	2.7167	3.2369
417	5.2553	2.5762	2.7172	3.2398
418	5.256	2.5767	2.7176	3.2385
419	5.2555	2.5764	2.7174	3.2421
420	5.2537	2.5748	2.7158	3.2387
421	5.2578	2.5785	2.7195	3.2364
422	5.2553	2.576	2.717	3.2405
423	5.2573	2.5783	2.719	3.2359
424	5.2541	2.5751	2.716	3.2376
425	5.2541	2.5753	2.7163	3.2378
426	5.2548	2.5758	2.7167	3.2366
427	5.2521	2.5732	2.7144	3.2371
428	5.2528	2.5739	2.7151	3.2426
429	5.2534	2.5746	2.7156	3.2357
430	5.2534	2.5746	2.7156	3.2394
431	5.2551	2.5762	2.7172	3.2376
432	5.2578	2.5785	2.7195	3.238
433	5.2573	2.578	2.719	3.2355
434	5.2585	2.5792	2.7199	3.2378
435	5.2571	2.5778	2.7188	3.2382
436	5.2562	2.5769	2.7176	3.238
437	5.2564	2.5771	2.7181	3.2362
438	5.2589	2.5794	2.7204	3.2389
439	5.2562	2.5771	2.7179	3.2417
440	5.2557	2.5767	2.7174	3.238
441	5.2555	2.5762	2.7172	3.2403
442	5.2578	2.5785	2.7193	3.2424
443	5.2569	2.5776	2.7186	3.2382
444	5.2583	2.579	2.7197	3.2366
445	5.2571	2.5778	2.7186	3.2405
446	5.2564	2.5774	2.7183	3.2373
447	5.2585	2.579	2.7199	3.2373
448	5.2599	2.5806	2.7215	3.2419
449	5.2585	2.5792	2.7202	3.2414
450	5.2576	2.5783	2.719	3.2412
451	5.2573	2.578	2.719	3.2387
452	5.258	2.5787	2.7195	3.2382
453	5.2583	2.5787	2.7197	3.2387
454	5.2571	2.5778	2.7188	3.2417
455	5.2592	2.5796	2.7206	3.2403
456	5.2573	2.578	2.7188	3.2392
457	5.261	2.5817	2.7225	3.2396
458	5.2583	2.579	2.7197	3.2403
459	5.258	2.5787	2.7197	3.2392
460	5.2592	2.5796	2.7206	3.2444
461	5.2585	2.5792	2.7199	3.2392
462	5.2564	2.5771	2.7179	3.2394
463	5.2573	2.578	2.719	3.2403
464	5.2564	2.5771	2.7179	3.2394
465	5.2562	2.5769	2.7179	3.2398
466	5.2567	2.5771	2.7181	3.2378
467	5.2512	2.5723	2.7135	3.2396
468	5.2567	2.5776	2.7183	3.2433
469	5.2564	2.5771	2.7181	3.2396
470	5.2557	2.5767	2.7176	3.2392
471	5.2534	2.5746	2.7156	3.2428
472	5.2553	2.5762	2.7172	3.2389
473	5.2564	2.5771	2.7181	3.2435
474	5.2537	2.5748	2.7158	3.2403
475	5.2546	2.5755	2.7165	3.2387
476	5.2553	2.5762	2.7172	3.2396
477	5.2596	2.5803	2.7213	3.2396
478	5.2583	2.5787	2.7195	3.2401
479	5.2583	2.579	2.7197	3.2433
480	5.2567	2.5776	2.7183	3.2401
481	5.2573	2.578	2.719	3.2428
482	5.2534	2.5746	2.7158	3.2421
483	5.2583	2.5787	2.7197	3.2394
484	5.2564	2.5774	2.7181	3.2412
485	5.256	2.5767	2.7176	3.2428
486	5.2578	2.5785	2.7193	3.2414
487	5.2539	2.5748	2.716	3.2392
488	5.2523	2.5735	2.7144	3.2424
489	5.2553	2.5762	2.7172	3.2424
490	5.2571	2.578	2.719	3.2408
491	5.2541	2.5751	2.716	3.2387
492	5.2567	2.5776	2.7183	3.2421
493	5.2564	2.5774	2.7183	3.2449
494	5.2594	2.5801	2.7209	3.2405
495	5.2571	2.5778	2.7188	3.2419
496	5.256	2.5769	2.7179	3.2435
497	5.2544	2.5755	2.7165	3.2376
498	5.2546	2.5755	2.7165	3.2387
499	5.2571	2.578	2.719	3.2472
500	5.2583	2.5787	2.7197	3.2419
501	5.2585	2.5792	2.7199	3.2403
502	5.2567	2.5776	2.7183	3.2424
503	5.2573	2.578	2.719	3.2389
504	5.2576	2.578	2.719	3.2378
505	5.2544	2.5753	2.7163	3.2369
506	5.2555	2.5762	2.7172	3.2394
507	5.2576	2.578	2.719	3.2389
508	5.2569	2.5776	2.7186	3.2408
509	5.2532	2.5741	2.7151	3.238
510	5.256	2.5769	2.7176	3.2394
511	5.2553	2.5762	2.7172	3.2412
512	5.2551	2.576	2.717	3.2378
513	5.2567	2.5774	2.7183	3.2341
514	5.2571	2.5778	2.7188	3.2334
515	5.2553	2.5762	2.7172	3.2362
516	5.2564	2.5771	2.7181	3.2378
517	5.2562	2.5771	2.7181	3.2327
518	5.2557	2.5767	2.7179	3.2371
519	5.2576	2.5783	2.719	3.2371
520	5.2589	2.5796	2.7206	3.2408
521	5.2562	2.5771	2.7181	3.238
522	5.2571	2.5778	2.7188	3.2387
523	5.258	2.5783	2.7193	3.2394
524	5.2573	2.5778	2.7188	3.2376
525	5.2569	2.5774	2.7183	3.2369
526	5.2569	2.5778	2.7186	3.2373
527	5.258	2.5787	2.7195	3.2366
528	5.258	2.5785	2.7193	3.2378
529	5.2583	2.579	2.7197	3.2392
530	5.258	2.5787	2.7195	3.2376
531	5.2569	2.5776	2.7183	3.238
532	5.2534	2.5744	2.7154	3.2378
533	5.2546	2.5755	2.7165	3.238
534	5.2557	2.5767	2.7176	3.2378
535	5.2608	2.5815	2.7225	3.2396
536	5.2585	2.5792	2.7202	3.2396
537	5.2576	2.5783	2.719	3.2362
538	5.2569	2.5776	2.7186	3.2389
539	5.2587	2.5787	2.7197	3.233
540	5.2576	2.5778	2.7188	3.2385
541	5.2592	2.5794	2.7204	3.2373
542	5.2583	2.5785	2.7195	3.2392
543	5.2583	2.5785	2.7195	3.2392
544	5.2578	2.5783	2.7193	3.2412
545	5.2589	2.5792	2.7202	3.2394
546	5.2589	2.5792	2.7202	3.2362
547	5.2576	2.5778	2.7188	3.2398
548	5.2585	2.5787	2.7199	3.2355
549	5.2583	2.5785	2.7195	3.2378
550	5.2573	2.5776	2.7186	3.2412
551	5.258	2.5785	2.7195	3.2433
552	5.2583	2.5785	2.7195	3.2394
553	5.2562	2.5764	2.7176	3.2408
554	5.2578	2.5783	2.7193	3.2396
555	5.2592	2.5794	2.7204	3.2467
556	5.2585	2.5787	2.7197	3.2456
557	5.2594	2.5796	2.7206	3.2467
558	5.2592	2.5794	2.7204	3.2449
559	5.2583	2.5785	2.7195	3.2481
560	5.2592	2.5794	2.7204	3.2499
561	5.2537	2.5746	2.7158	3.2472
562	5.258	2.5783	2.7193	3.246
563	5.2567	2.5774	2.7183	3.2458
564	5.2576	2.5778	2.7188	3.2435
565	5.2567	2.5771	2.7183	3.2433
566	5.2589	2.5792	2.7202	3.2449
567	5.2539	2.5746	2.7158	3.2431
568	5.2548	2.5755	2.7167	3.2428
569	5.2571	2.5776	2.7188	3.2426
570	5.2548	2.5755	2.7167	3.2421
571	5.2587	2.579	2.7202	3.2428
572	5.261	2.5813	2.722	3.2437
573	5.256	2.5767	2.7176	3.2426
574	5.2567	2.5774	2.7183	3.2403
575	5.258	2.5783	2.7193	3.2435
576	5.2596	2.5801	2.7211	3.241
577	5.2585	2.579	2.7199	3.2419
578	5.2571	2.5776	2.7186	3.2424
579	5.2583	2.5785	2.7195	3.2403
580	5.2585	2.5787	2.7197	3.2442
581	5.2583	2.5785	2.7195	3.2412
582	5.2583	2.5785	2.7195	3.2343
583	5.2564	2.5769	2.7181	3.2394
584	5.2576	2.5778	2.7188	3.2435
585	5.258	2.5783	2.7193	3.2428
586	5.2599	2.5801	2.7211	3.2421
587	5.2583	2.5785	2.7195	3.2419
588	5.2567	2.5771	2.7181	3.2472
589	5.2562	2.5769	2.7179	3.2431
590	5.2585	2.5785	2.7195	3.2385
591	5.2585	2.5787	2.7197	3.2394
592	5.2589	2.5792	2.7202	3.2405
593	5.2594	2.5796	2.7206	3.238
594	5.2578	2.5769	2.7179	3.246
595	5.2592	2.5785	2.7195	3.247
596	5.2567	2.576	2.7172	3.241
597	5.258	2.5771	2.7181	3.2453
598	5.2569	2.5764	2.7174	3.2463
599	5.2578	2.5774	2.7183	3.246
600	5.2578	2.5771	2.7181	3.2456
601	5.258	2.5771	2.7181	3.2453
602	5.2578	2.5771	2.7181	3.2456
603	5.2578	2.5769	2.7179	3.2447
604	5.2589	2.5783	2.7193	3.2431
605	5.2573	2.5764	2.7174	3.2421
606	5.2573	2.5767	2.7174	3.2456
607	5.2578	2.5769	2.7179	3.2437
608	5.2587	2.578	2.719	3.2453
609	5.2571	2.5762	2.7172	3.2447
610	5.258	2.5774	2.7183	3.2346
611	5.2571	2.5762	2.7172	3.2359
612	5.2576	2.5769	2.7179	3.2341
613	5.2587	2.578	2.719	3.2353
614	5.2612	2.5806	2.7215	3.2341
615	5.2583	2.5776	2.7186	3.2346
616	5.2587	2.578	2.719	3.2353
617	5.2583	2.5776	2.7186	3.2359
618	5.2578	2.5771	2.7181	3.235
619	5.2583	2.5776	2.7186	3.2364
620	5.2594	2.5785	2.7197	3.2371
621	5.2585	2.5778	2.7188	3.2357
622	5.2589	2.578	2.719	3.2353
623	5.258	2.5771	2.7181	3.2355
624	5.2589	2.5783	2.7193	3.235
625	5.2599	2.5792	2.7199	3.2369
626	5.2601	2.5794	2.7204	3.2353
627	5.2599	2.579	2.7199	3.2355
628	5.2587	2.578	2.719	3.2327
629	5.2594	2.5787	2.7197	3.2371
630	5.2599	2.579	2.7199	3.2389
631	5.2594	2.5787	2.7197	3.2355
632	5.2589	2.578	2.719	3.2371
633	5.2596	2.5787	2.7197	3.2362
634	5.2585	2.5778	2.7188	3.235
635	5.2585	2.5778	2.7188	3.2359
636	5.2578	2.5771	2.7181	3.235
637	5.2576	2.5769	2.7179	3.2343
638	5.2596	2.579	2.7199	3.2359
639	5.2583	2.5774	2.7183	3.2359
640	5.2578	2.5769	2.7179	3.2353
641	5.2603	2.5794	2.7204	3.2378
642	5.2615	2.5808	2.7215	3.2398
643	5.2601	2.5794	2.7204	3.2403
644	5.2594	2.5787	2.7197	3.2389
645	5.2585	2.5776	2.7186	3.2398
646	5.2583	2.5774	2.7183	3.2396
647	5.2576	2.5778	2.7188	3.2378
648	5.2578	2.578	2.7188	3.2382
649	5.258	2.5783	2.719	3.2364
650	5.2583	2.5783	2.7193	3.2373
651	5.2601	2.5803	2.7211	3.2373
652	5.2589	2.579	2.7199	3.2359
653	5.2589	2.5792	2.7202	3.2362
654	5.2573	2.5774	2.7183	3.2398
655	5.2592	2.5792	2.7202	3.2355
656	5.2576	2.5776	2.7186	3.2327
657	5.2578	2.578	2.719	3.2371
658	5.2576	2.5776	2.7186	3.2355
659	5.2583	2.5785	2.7195	3.2373
660	5.2573	2.5774	2.7183	3.2341
661	5.2578	2.578	2.7188	3.2318
662	5.2571	2.5771	2.7181	3.2355
663	5.258	2.5783	2.7193	3.2437
664	5.2583	2.5783	2.7193	3.2456
665	5.2585	2.5785	2.7195	3.2437
666	5.2576	2.5778	2.7188	3.2463
667	5.2585	2.5787	2.7195	3.2456
668	5.258	2.5783	2.7193	3.2424
669	5.2587	2.5787	2.7197	3.2451
670	5.2573	2.5776	2.7186	3.2431
671	5.2564	2.5767	2.7176	3.2414
672	5.2555	2.5758	2.7167	3.2424
673	5.2573	2.5776	2.7186	3.2447
674	5.2573	2.5774	2.7183	3.2431
675	5.2578	2.5778	2.7188	3.2442
676	5.256	2.5762	2.7172	3.2417
677	5.2571	2.5774	2.7181	3.2371
678	5.2557	2.5762	2.7172	3.2426
679	5.2544	2.5746	2.7158	3.2437
680	5.2553	2.5755	2.7165	3.2421
681	5.2573	2.5776	2.7183	3.2442
682	5.2546	2.5751	2.716	3.2426
683	5.2573	2.5776	2.7186	3.2405
684	5.256	2.5764	2.7172	3.2451
685	5.2564	2.5767	2.7176	3.2447
686	5.2576	2.5776	2.7186	3.2424
687	5.2573	2.5776	2.7186	3.2403
688	5.2573	2.5774	2.7183	3.2392
689	5.2569	2.5771	2.7181	3.2401
690	5.2576	2.5778	2.7188	3.241
691	5.2567	2.5769	2.7179	3.2412
692	5.2576	2.5776	2.7186	3.241
693	5.2578	2.578	2.7188	3.241
694	5.2585	2.5787	2.7195	3.241
695	5.2569	2.5769	2.7179	3.2389
696	5.2569	2.5771	2.7181	3.2405
697	5.2592	2.5792	2.7202	3.241
698	5.258	2.5783	2.7193	3.2389
699	5.2576	2.5778	2.7188	3.2419
700	5.2567	2.5769	2.7179	3.2403
701	5.2573	2.5778	2.7186	3.2408
702	5.2567	2.5769	2.7179	3.241
703	5.2592	2.5792	2.7202	3.241
704	5.2555	2.5758	2.7167	3.2392
705	5.2578	2.578	2.719	3.2405
706	5.2562	2.5767	2.7176	3.2419
707	5.2557	2.576	2.717	3.2376
708	5.2583	2.5785	2.7195	3.2385
709	5.2578	2.578	2.719	3.2398
710	5.2578	2.578	2.719	3.2449
711	5.2578	2.578	2.719	3.2366
712	5.2585	2.5787	2.7197	3.2378
713	5.2617	2.5819	2.7229	3.2421
714	5.2619	2.5819	2.7229	3.2405
715	5.2617	2.5819	2.7227	3.238
716	5.2626	2.5826	2.7236	3.2424
717	5.2589	2.5792	2.7199	3.241
718	5.2619	2.5822	2.7229	3.2401
719	5.2603	2.5803	2.7213	3.2433
720	5.2601	2.5803	2.7213	3.2376
721	5.2587	2.579	2.7199	3.2433
722	5.2626	2.5826	2.7236	3.2353
723	5.2599	2.5801	2.7211	3.2359
724	5.2615	2.5817	2.7227	3.2359
725	5.2615	2.5817	2.7227	3.2348
726	5.2624	2.5826	2.7236	3.2339
727	5.2624	2.5826	2.7234	3.2357
728	5.2592	2.5794	2.7204	3.1908
729	5.2651	2.5854	2.7264	3.2316
730	5.2587	2.5787	2.7197	3.2236
731	5.2608	2.581	2.7218	3.2341
732	5.2599	2.5799	2.7209	3.2247
733	5.2601	2.5801	2.7211	3.2275
734	5.2619	2.5819	2.7229	3.2277
735	5.2626	2.5829	2.7238	3.2355
736	5.2624	2.5826	2.7234	3.2208
737	5.2596	2.5799	2.7209	3.2247
738	5.2608	2.5808	2.7218	3.2369
739	5.2601	2.5803	2.7213	3.2277
740	5.2624	2.5826	2.7236	3.2247
741	5.2686	2.5886	2.7296	3.2355
742	5.2583	2.5785	2.7195	3.2243
743	5.2624	2.5826	2.7236	3.2261
744	5.2633	2.5835	2.7243	3.2233
745	5.2592	2.5794	2.7202	3.222
746	5.2644	2.5847	2.7254	3.2206
747	5.2544	2.5748	2.716	3.2233
748	5.2571	2.5774	2.7183	3.2254
749	5.2551	2.5753	2.7163	3.2222
750	5.2569	2.5771	2.7183	3.2252
751	5.2578	2.578	2.719	3.2355
752	5.2569	2.5771	2.7181	3.2247
753	5.2578	2.578	2.7188	3.2272
754	5.2573	2.5776	2.7183	3.2201
755	5.2534	2.5741	2.7154	3.2366
756	5.2573	2.5776	2.7186	3.2355
757	5.2569	2.5771	2.7179	3.2334
758	5.2567	2.5767	2.7176	3.2245
759	5.2571	2.5771	2.7181	3.2295
760	5.2569	2.5771	2.7181	3.2286
761	5.2576	2.5778	2.7188	3.2174
762	5.258	2.578	2.719	3.2208
763	5.256	2.5762	2.7172	3.2215
764	5.2573	2.5774	2.7183	3.2208
765	5.2564	2.5767	2.7176	3.2204
766	5.2567	2.5769	2.7179	3.2364
767	5.2592	2.5792	2.7202	3.2398
768	5.2576	2.5778	2.7186	3.2364
769	5.2608	2.581	2.722	3.2378
770	5.2567	2.5767	2.7176	3.2371
771	5.2567	2.5767	2.7176	3.238
772	5.2576	2.5776	2.7186	3.2403
773	5.2576	2.5778	2.7186	3.2392
774	5.2583	2.5783	2.7193	3.2348
775	5.2578	2.5778	2.7188	3.2378
776	5.2576	2.5778	2.7186	3.2369
777	5.2578	2.5778	2.7188	3.2357
778	5.2587	2.5787	2.7195	3.2376
779	5.2564	2.5764	2.7174	3.2417
780	5.2569	2.5769	2.7179	3.2385
781	5.2564	2.5767	2.7176	3.2378
782	5.2583	2.5785	2.7195	3.2376
783	5.2569	2.5769	2.7179	3.233
784	5.2569	2.5771	2.7181	3.2346
785	5.2567	2.5769	2.7179	3.2369
786	5.2589	2.5792	2.7199	3.2403
787	5.2564	2.5767	2.7176	3.2392
788	5.2585	2.5785	2.7195	3.2428
789	5.2576	2.5778	2.7186	3.2392
790	5.258	2.5783	2.7193	3.2378
791	5.2583	2.578	2.719	3.2392
792	5.2592	2.5792	2.7202	3.241
793	5.2573	2.5776	2.7183	3.2403
794	5.2592	2.5792	2.7202	3.2382
795	5.2606	2.5808	2.7218	3.2378
796	5.2596	2.5799	2.7209	3.2398
797	5.2555	2.5758	2.7167	3.2408
798	5.2578	2.5778	2.7188	3.2382
799	5.2567	2.5771	2.7181	3.2378
800	5.2576	2.5778	2.7188	3.2254
801	5.256	2.5762	2.7172	3.2279
802	5.2573	2.5776	2.7186	3.2288
803	5.2569	2.5771	2.7181	3.2261
804	5.2576	2.5778	2.7188	3.227
805	5.2576	2.5778	2.7186	3.227
806	5.2576	2.5778	2.7188	3.2261
807	5.2578	2.578	2.719	3.2288
808	5.2583	2.5785	2.7195	3.2277
809	5.2569	2.5771	2.7181	3.2272
810	5.2578	2.578	2.719	3.2311
811	5.2592	2.5792	2.7202	3.2261
812	5.2578	2.578	2.719	3.2254
813	5.2587	2.579	2.7199	3.2254
814	5.2576	2.5778	2.7188	3.2307
815	5.2583	2.5785	2.7195	3.2272
816	5.2601	2.5803	2.7213	3.2256
817	5.2573	2.5776	2.7186	3.23
818	5.2585	2.5787	2.7197	3.2419
819	5.2585	2.5787	2.7197	3.2421
820	5.2594	2.5799	2.7206	3.2426
821	5.2585	2.5785	2.7195	3.2424
822	5.2564	2.5769	2.7179	3.2426
823	5.2589	2.5792	2.7199	3.2414
824	5.2576	2.5778	2.7188	3.2419
825	5.2576	2.5778	2.7186	3.2437
826	5.2587	2.579	2.7199	3.2424
827	5.2583	2.5785	2.7195	3.2428
828	5.2583	2.5785	2.7193	3.2417
829	5.2583	2.5785	2.7195	3.2433
830	5.258	2.5783	2.7193	3.244
831	5.2585	2.5787	2.7197	3.2412
832	5.2578	2.5778	2.7188	3.2435
833	5.2571	2.5776	2.7183	3.2426
834	5.2585	2.5787	2.7197	3.2447
835	5.2596	2.5799	2.7206	3.2465
836	5.2571	2.5776	2.7186	3.2398
837	5.2594	2.5796	2.7206	3.2405
838	5.2587	2.579	2.7199	3.2426
839	5.2573	2.5776	2.7186	3.2419
840	5.2562	2.5764	2.7174	3.2417
841	5.2576	2.5778	2.7186	3.241
842	5.2562	2.5767	2.7176	3.2405
843	5.2578	2.578	2.719	3.2403
844	5.2585	2.5787	2.7197	3.2396
845	5.2557	2.576	2.717	3.2408
846	5.2603	2.5806	2.7213	3.2403
847	5.2592	2.5794	2.7202	3.2385
848	5.258	2.5783	2.7193	3.241
849	5.2589	2.5792	2.7202	3.2396
850	5.2587	2.579	2.7199	3.2403
851	5.2594	2.5796	2.7206	3.2394
852	5.2571	2.5774	2.7183	3.2401
853	5.2603	2.5803	2.7213	3.2396
854	5.2592	2.5794	2.7204	3.2376
855	5.2596	2.5799	2.7209	3.2403
856	5.2585	2.5787	2.7195	3.2369
857	5.2576	2.5778	2.7186	3.2394
858	5.2576	2.5778	2.7186	3.2389
859	5.2585	2.5787	2.7195	3.2321
860	5.2606	2.5806	2.7215	3.2314
861	5.258	2.5783	2.7193	3.2323
862	5.2589	2.579	2.7199	3.2309
863	5.2571	2.5774	2.7183	3.233
864	5.2557	2.576	2.717	3.2343
865	5.2564	2.5767	2.7174	3.2318
866	5.2571	2.5771	2.7181	3.2343
867	5.258	2.578	2.719	3.2318
868	5.2573	2.5776	2.7183	3.2323
869	5.256	2.576	2.717	3.2307
870	5.2578	2.578	2.719	3.2343
871	5.2571	2.5771	2.7181	3.23
872	5.2562	2.5764	2.7174	3.2279
873	5.2567	2.5767	2.7176	3.2304
874	5.256	2.5762	2.7172	3.2318
875	5.2548	2.5753	2.7163	3.2304
876	5.256	2.5762	2.7172	3.2309
877	5.2557	2.576	2.717	3.2288
878	5.256	2.5762	2.7172	3.2279
879	5.2562	2.5767	2.7176	3.2282
880	5.2573	2.5776	2.7186	3.2286
881	5.2573	2.5776	2.7186	3.2277
882	5.2569	2.5771	2.7181	3.2277
883	5.2571	2.5774	2.7183	3.2382
884	5.2567	2.5769	2.7176	3.2378
885	5.2539	2.5741	2.7151	3.2382
886	5.2585	2.5787	2.7195	3.2392
887	5.2562	2.5762	2.7172	3.241
888	5.2571	2.5774	2.7183	3.2398
889	5.2567	2.5769	2.7176	3.2382
890	5.2571	2.5771	2.7181	3.2408
891	5.2567	2.5769	2.7179	3.2389
892	5.2578	2.5778	2.7188	3.2366
893	5.2569	2.5771	2.7181	3.2389
894	5.2569	2.5769	2.7179	3.2401
895	5.2569	2.5771	2.7179	3.2389
896	5.2573	2.5776	2.7183	3.2385
897	5.2573	2.5774	2.7183	3.2378
898	5.2567	2.5767	2.7176	3.2387
899	5.2578	2.578	2.7188	3.2396
900	5.2585	2.5785	2.7193	3.2405
901	5.2573	2.5776	2.7183	3.2403
902	5.2576	2.5778	2.7186	3.2403
903	5.2573	2.5776	2.7183	3.2421
904	5.2567	2.5769	2.7176	3.2382
905	5.2571	2.5774	2.7183	3.2369
906	5.2567	2.5769	2.7176	3.2408
