# Supplementary material for: A Universal Framework for Blood Ionome Extraction and Intelligent Quality Control in 1H NMR Metabolomics
Source: Anal Chem. 2026 Apr 21;98(17):12647–59. doi: 10.1021/acs.analchem.5c08255 (PMC13150807; doi:10.1021/acs.analchem.5c08255)
Supplement: Supplementary file 3 [file ac5c08255_si_003.xlsx]

## Sheet: Part of validation datasets
VALIDATION DATASETS FOR THE EXAMPLE δ MODELS
Samples/Assigned-Predicted Chemical shifts --->	Assigned Ca-EDTA (s)	Predicted Ca-EDTA (s)	Assigned Mg-EDTA (s)	Predicted Mg-EDTA (s)	Assigned Zn-EDTA (s)	Predicted Zn-EDTA (s)		*For the multiplets one component was recorded, and the J-coupling constant was employed for the prediction of the rest
1					2.8823	2.8823		Cohort 1 (UoP, n = 36)
2					2.8859	2.8859		BSMS Cohort (n = 1099)
3					2.8803	2.8803
4					2.8843	2.8845
5					2.879	2.8789
6					2.8868	2.8868
7					2.8837	2.8837
8					2.8832	2.8832
9					2.8803	2.8803
10					2.879	2.8789
11					2.8819	2.8819
12					2.8812	2.8812
13					2.8805	2.8805
14					2.8861	2.8861
15					2.8814	2.8814
16					2.883	2.883
17					2.885	2.885
18					2.8848	2.8847
19					2.8861	2.8861
20					2.8799	2.8796
21					2.8828	2.883
22					2.8841	2.8839
23					2.8801	2.8803
24					2.8819	2.8819
25					2.8834	2.8832
26					2.8967	2.8966
27					2.8812	2.8812
28					2.8821	2.8823
29					2.885	2.885
30					2.8807	2.8807
31	2.5797	2.5793	2.7205	2.7206
32	2.5785	2.5782	2.7194	2.7195
33	2.5794	2.5793	2.7205	2.7204
34	2.5801	2.5797	2.721	2.721
35	2.581	2.5806	2.7219	2.7219
36	2.582	2.5817	2.7228	2.7228
37	2.5785	2.5782	2.7194	2.7195
38	2.5787	2.5786	2.7199	2.7197
39	2.5877	2.5871	2.7283	2.7285
40	2.579	2.5786	2.7199	2.7199
41	2.5803	2.5799	2.7212	2.7213
42	2.5769	2.5769	2.7178	2.7179
43	2.5822	2.5819	2.7228	2.7231
44	2.576	2.5758	2.7171	2.717
45	2.5813	2.581	2.7221	2.7222
46	2.5803	2.5799	2.7212	2.7213
47	2.5813	2.581	2.7221	2.7222
48	2.5783	2.578	2.7192	2.7192
49	2.5785	2.5782	2.7194	2.7195
50	2.5792	2.5793	2.7201	2.7201
51	2.5794	2.5793	2.7205	2.7204
52	2.5783	2.578	2.7192	2.7192
53	2.5897	2.5889	2.7306	2.7305
54	2.5797	2.5793	2.7205	2.7206
55	2.5771	2.5767	2.718	2.7181
56	2.5826	2.5821	2.7235	2.7235
57	2.5815	2.581	2.7224	2.7224
58	2.5913	2.5906	2.7322	2.7321
59	2.5815	2.5812	2.7224	2.7224
60	2.5817	2.5812	2.7226	2.7226
61	2.5801	2.5797	2.721	2.721
62	2.5852	2.5845	2.726	2.726
63	2.5774	2.5769	2.7185	2.7183
64	2.579	2.5786	2.7199	2.7199
65	2.5776	2.5773	2.7185	2.7186
66	2.5797	2.5793	2.7205	2.7206
67	2.5797	2.5795	2.7205	2.7206
68	2.5785	2.5784	2.7194	2.7195
69	2.5845	2.5839	2.7254	2.7253
70	2.5799	2.5795	2.7208	2.7208
71	2.582	2.5815	2.7228	2.7228
72	2.584	2.5834	2.7251	2.7249
73	2.5863	2.5856	2.7272	2.7271
74	2.5792	2.5791	2.7201	2.7201
75	2.5829	2.5823	2.7238	2.7237
76	2.581	2.5806	2.7219	2.7219
77	2.5813	2.581	2.7221	2.7222
78	2.5836	2.583	2.7244	2.7244
79	2.57874	2.57841	2.71963	2.71968
80	2.57714	2.57689	2.71825	2.7181
81	2.58012	2.57993	2.721	2.72103
82	2.58035	2.57993	2.72146	2.72126
83	2.58195	2.58146	2.72283	2.72284
84	2.57783	2.57754	2.71871	2.71878
85	2.58104	2.58059	2.72192	2.72194
86	2.57897	2.57885	2.71986	2.71991
87	2.58126	2.58081	2.72215	2.72216
88	2.57829	2.57819	2.71917	2.71923
89	2.57874	2.57841	2.71963	2.71968
90	2.57852	2.57819	2.7194	2.71946
91	2.58333	2.58298	2.72421	2.72419
92	2.5792	2.57906	2.72032	2.72013
93	2.57874	2.57863	2.71963	2.71968
94	2.57897	2.57863	2.71986	2.71991
95	2.58218	2.58168	2.72306	2.72306
96	2.57897	2.57885	2.71986	2.71991
97	2.57806	2.57776	2.71894	2.719
98	2.57874	2.57863	2.71963	2.71968
99	2.57737	2.5771	2.71825	2.71833
100	2.58012	2.57972	2.721	2.72103
101	2.58104	2.58081	2.72192	2.72194
102	2.5792	2.57885	2.72009	2.72013
103	2.57852	2.57819	2.7194	2.71946
104	2.5792	2.57885	2.72009	2.72013
105	2.58287	2.58255	2.72375	2.72374
106	2.58012	2.57993	2.721	2.72103
107	2.58035	2.58015	2.72123	2.72126
108	2.57783	2.57754	2.71871	2.71878
109	2.58149	2.58124	2.72238	2.72239
110	2.57806	2.57776	2.71894	2.719
111	2.57943	2.57906	2.72032	2.72036
112	2.58264	2.58211	2.72352	2.72352
113	2.57691	2.57689	2.71757	2.71788
114	2.58378	2.58342	2.72467	2.72464
115	2.58081	2.58059	2.72169	2.72171
116	2.57989	2.5795	2.72077	2.72081
117	2.57806	2.57797	2.71917	2.719
118	2.58081	2.58059	2.72169	2.72171
119	2.58058	2.58015	2.72146	2.72149
120	2.57966	2.57928	2.72054	2.72058
121	2.57829	2.57819	2.7194	2.71923
122	2.58058	2.58015	2.72146	2.72149
123	2.57806	2.57776	2.71894	2.719
124	2.5792	2.57885	2.72009	2.72013
125	2.57829	2.57819	2.71917	2.71923
126	2.5792	2.57885	2.72009	2.72013
127	2.57852	2.57819	2.7194	2.71946
128	2.57645	2.5758	2.71757	2.71743
129	2.57714	2.57667	2.71802	2.7181
130	2.57943	2.57906	2.72032	2.72036
131	2.58104	2.58059	2.72192	2.72194
132	2.5776	2.57732	2.71848	2.71855
133	2.58104	2.58059	2.72192	2.72194
134	2.5792	2.57885	2.72009	2.72013
135	2.58172	2.58124	2.72261	2.72261
136	2.57897	2.57863	2.71986	2.71991
137	2.57966	2.57928	2.72054	2.72058
138	2.58218	2.5819	2.72306	2.72306
139	2.57852	2.57819	2.7194	2.71946
140	2.58814	2.58756	2.72925	2.72893
141	2.5792	2.57906	2.72032	2.72013
142	2.5792	2.57885	2.72009	2.72013
143	2.58035	2.58015	2.72123	2.72126
144	2.58058	2.58037	2.72146	2.72149
145	2.58081	2.58037	2.72169	2.72171
146	2.58012	2.57972	2.721	2.72103
147	2.57989	2.57972	2.72077	2.72081
148	2.57966	2.57928	2.72054	2.72058
149	2.57783	2.57776	2.71871	2.71878
150	2.57874	2.57863	2.71963	2.71968
151	2.58126	2.58102	2.72238	2.72216
152	2.57989	2.57972	2.72077	2.72081
153	2.57829	2.57819	2.71917	2.71923
154	2.5776	2.57732	2.71848	2.71855
155	2.58035	2.57993	2.72123	2.72126
156	2.58333	2.58298	2.72421	2.72419
157	2.58058	2.58037	2.72146	2.72149
158	2.57806	2.57797	2.71894	2.719
159	2.58058	2.58037	2.72146	2.72149
160	2.58012	2.57993	2.721	2.72103
161	2.58012	2.57972	2.721	2.72103
162	2.58081	2.58037	2.72169	2.72171
163	2.57966	2.57928	2.72054	2.72058
164	2.5792	2.57885	2.72009	2.72013
165	2.58126	2.58081	2.72215	2.72216
166	2.57508	2.57471	2.71619	2.71607
167	2.58126	2.58081	2.72215	2.72216
168	2.58149	2.58124	2.72238	2.72239
169	2.58035	2.57993	2.72123	2.72126
170	2.57897	2.57885	2.71986	2.71991
171	2.5792	2.57885	2.72009	2.72013
172	2.58035	2.58015	2.72146	2.72126
173	2.58126	2.58081	2.72215	2.72216
174	2.57966	2.5795	2.72054	2.72058
175	2.57783	2.57754	2.71894	2.71878
176	2.57989	2.5795	2.721	2.72081
177	2.58287	2.58255	2.72375	2.72374
178	2.57783	2.57732	2.71871	2.71878
179	2.57806	2.57776	2.71894	2.719
180	2.57852	2.57819	2.7194	2.71946
181	2.58081	2.58059	2.72169	2.72171
182	2.5792	2.57906	2.72009	2.72013
183	2.58745	2.58691	2.72833	2.72825
184	2.57806	2.57776	2.71894	2.719
185	2.57989	2.5795	2.72077	2.72081
186	2.57897	2.57863	2.71986	2.71991
187	2.5792	2.57885	2.72009	2.72013
188	2.58012	2.57993	2.721	2.72103
189	2.57852	2.57819	2.7194	2.71946
190	2.5831	2.58255	2.72398	2.72397
191	2.58058	2.58037	2.72146	2.72149
192	2.58058	2.58015	2.72146	2.72149
193	2.58104	2.58081	2.72192	2.72194
194	2.57989	2.5795	2.721	2.72081
195	2.57966	2.57928	2.72054	2.72058
196	2.58104	2.58059	2.72192	2.72194
197	2.58585	2.58538	2.72673	2.72667
198	2.57829	2.57797	2.71917	2.71923
199	2.58081	2.58059	2.72169	2.72171
200	2.57966	2.5795	2.72054	2.72058
201	2.58287	2.58233	2.72375	2.72374
202	2.58264	2.58211	2.72352	2.72352
203	2.57829	2.57797	2.71917	2.71923
204	2.57989	2.5795	2.72077	2.72081
205	2.58126	2.58102	2.72215	2.72216
206	2.58195	2.58146	2.72283	2.72284
207	2.58493	2.58429	2.72581	2.72577
208	2.58401	2.58364	2.7249	2.72487
209	2.58104	2.58059	2.72192	2.72194
210	2.58035	2.57993	2.72123	2.72126
211	2.57829	2.57797	2.71917	2.71923
212	2.57783	2.57732	2.71871	2.71878
213	2.5776	2.57754	2.71848	2.71855
214	2.57943	2.57906	2.72032	2.72036
215	2.57806	2.57776	2.71894	2.719
216	2.57829	2.57797	2.71917	2.71923
217	2.58126	2.58102	2.72215	2.72216
218	2.57806	2.57776	2.71894	2.719
219	2.57737	2.5771	2.71825	2.71833
220	2.57714	2.57689	2.71802	2.7181
221	2.57783	2.57754	2.71871	2.71878
222	2.58104	2.58059	2.72192	2.72194
223	2.58058	2.58015	2.72146	2.72149
224	2.57943	2.57906	2.72032	2.72036
225	2.58722	2.58669	2.7281	2.72803
226	2.58012	2.57993	2.721	2.72103
227	2.58172	2.58124	2.72261	2.72261
228	2.58149	2.58124	2.72238	2.72239
229	2.58035	2.58015	2.72123	2.72126
230	2.58264	2.58211	2.72352	2.72352
231	2.57874	2.57863	2.71963	2.71968
232	2.58218	2.58168	2.72306	2.72306
233	2.57485	2.57427	2.71573	2.71585
234	2.58035	2.57993	2.72123	2.72126
235	2.58035	2.57993	2.72123	2.72126
236	2.57852	2.57841	2.71963	2.71946
237	2.57989	2.5795	2.72077	2.72081
238	2.57943	2.57906	2.72032	2.72036
239	2.58104	2.58059	2.72192	2.72194
240	2.57806	2.57776	2.71894	2.719
241	2.58058	2.58037	2.72146	2.72149
242	2.58126	2.58081	2.72215	2.72216
243	2.58104	2.58081	2.72192	2.72194
244	2.58149	2.58102	2.72238	2.72239
245	2.57806	2.57776	2.71894	2.719
246	2.58035	2.57993	2.72146	2.72126
247	2.57806	2.57776	2.71894	2.719
248	2.57897	2.57863	2.71986	2.71991
249	2.57806	2.57776	2.71894	2.719
250	2.57943	2.57906	2.72054	2.72036
251	2.57943	2.57906	2.72032	2.72036
252	2.57806	2.57776	2.71894	2.719
253	2.5831	2.58277	2.72398	2.72397
254	2.58058	2.58037	2.72146	2.72149
255	2.58172	2.58124	2.72261	2.72261
256	2.58493	2.58451	2.72581	2.72577
257	2.58081	2.58037	2.72169	2.72171
258	2.57874	2.57841	2.71963	2.71968
259	2.5792	2.57906	2.72009	2.72013
260	2.57943	2.57928	2.72032	2.72036
261	2.58149	2.58124	2.72238	2.72239
262	2.58424	2.58364	2.7249	2.7251
263	2.57783	2.57754	2.71871	2.71878
264	2.57737	2.57732	2.71825	2.71833
265	2.57874	2.57841	2.71963	2.71968
266	2.58081	2.58059	2.72169	2.72171
267	2.58058	2.58037	2.72146	2.72149
268	2.5831	2.58277	2.72398	2.72397
269	2.57852	2.57819	2.7194	2.71946
270	2.57714	2.5771	2.71802	2.7181
271	2.57829	2.57819	2.71917	2.71923
272	2.58195	2.58168	2.72283	2.72284
273	2.58241	2.5819	2.72329	2.72329
274	2.58493	2.58429	2.72581	2.72577
275	2.5792	2.57906	2.72032	2.72013
276	2.58241	2.58211	2.72329	2.72329
277	2.57989	2.57928	2.72077	2.72081
278	2.57852	2.57819	2.7194	2.71946
279	2.58081	2.58059	2.72169	2.72171
280	2.58058	2.57993	2.72146	2.72149
281	2.5792	2.57906	2.72032	2.72013
282	2.58058	2.58015	2.72146	2.72149
283	2.58287	2.58255	2.72375	2.72374
284	2.58012	2.57993	2.721	2.72103
285	2.58012	2.57972	2.721	2.72103
286	2.58264	2.58211	2.72352	2.72352
287	2.5792	2.57906	2.72009	2.72013
288	2.58356	2.58298	2.72444	2.72442
289	2.57806	2.57776	2.71894	2.719
290	2.57874	2.57863	2.71963	2.71968
291	2.58126	2.58081	2.72192	2.72216
292	2.57829	2.57797	2.71917	2.71923
293	2.57852	2.57841	2.71963	2.71946
294	2.57874	2.57841	2.71963	2.71968
295	2.5776	2.5771	2.71848	2.71855
296	2.58241	2.5819	2.72329	2.72329
297	2.57806	2.57776	2.71894	2.719
298	2.57874	2.57841	2.71963	2.71968
299	2.57897	2.57863	2.71986	2.71991
300	2.57897	2.57863	2.71986	2.71991
301	2.57783	2.57754	2.71894	2.71878
302	2.57943	2.57906	2.72032	2.72036
303	2.58104	2.58081	2.72192	2.72194
304	2.57943	2.57928	2.72032	2.72036
305	2.57897	2.57863	2.71986	2.71991
306	2.57806	2.57776	2.71894	2.719
307	2.58035	2.57993	2.72123	2.72126
308	2.58012	2.57993	2.721	2.72103
309	2.58126	2.58081	2.72215	2.72216
310	2.58172	2.58146	2.72261	2.72261
311	2.57874	2.57841	2.71963	2.71968
312	2.58424	2.58364	2.72513	2.7251
313	2.57989	2.5795	2.72077	2.72081
314	2.58012	2.57993	2.721	2.72103
315	2.58058	2.58037	2.72146	2.72149
316	2.57829	2.57819	2.71917	2.71923
317	2.58081	2.58037	2.72169	2.72171
318	2.58172	2.58146	2.72261	2.72261
319	2.57852	2.57819	2.7194	2.71946
320	2.58058	2.58037	2.72146	2.72149
321	2.58149	2.58124	2.72238	2.72239
322	2.57897	2.57863	2.71986	2.71991
323	2.58195	2.58168	2.72283	2.72284
324	2.58241	2.58211	2.72329	2.72329
325	2.58287	2.58233	2.72375	2.72374
326	2.57897	2.57863	2.72009	2.71991
327	2.58058	2.58037	2.72146	2.72149
328	2.58035	2.57993	2.72123	2.72126
329	2.57897	2.57885	2.72009	2.71991
330	2.57783	2.57776	2.71894	2.71878
331	2.58058	2.58037	2.72146	2.72149
332	2.57966	2.5795	2.72054	2.72058
333	2.57852	2.57841	2.71963	2.71946
334	2.57806	2.57776	2.71894	2.719
335	2.58447	2.58386	2.72535	2.72532
336	2.58241	2.58211	2.72352	2.72329
337	2.58172	2.58124	2.72261	2.72261
338	2.57897	2.57863	2.71963	2.71991
339	2.58035	2.58015	2.72123	2.72126
340	2.58218	2.58168	2.72283	2.72306
341	2.57829	2.57797	2.71917	2.71923
342	2.58172	2.58124	2.72261	2.72261
343	2.58172	2.58124	2.72261	2.72261
344	2.5792	2.57885	2.72009	2.72013
345	2.57852	2.57819	2.7194	2.71946
346	2.57737	2.57732	2.71825	2.71833
347	2.58172	2.58124	2.72261	2.72261
348	2.57874	2.57841	2.71986	2.71968
349	2.58218	2.58168	2.72306	2.72306
350	2.57829	2.57819	2.71917	2.71923
351	2.58081	2.58059	2.72169	2.72171
352	2.58287	2.58233	2.72375	2.72374
353	2.57966	2.57928	2.72054	2.72058
354	2.57806	2.57797	2.71894	2.719
355	2.5792	2.57885	2.72009	2.72013
356	2.57897	2.57863	2.71986	2.71991
357	2.57989	2.57972	2.72077	2.72081
358	2.5792	2.57885	2.72009	2.72013
359	2.57989	2.57972	2.72077	2.72081
360	2.57783	2.57776	2.71871	2.71878
361	2.57829	2.57819	2.7194	2.71923
362	2.57943	2.57906	2.72032	2.72036
363	2.59249	2.59192	2.73337	2.73322
364	2.58104	2.58081	2.72192	2.72194
365	2.5792	2.57885	2.72009	2.72013
366	2.57737	2.57689	2.71825	2.71833
367	2.5863	2.58582	2.72719	2.72713
368	2.57989	2.5795	2.72077	2.72081
369	2.57989	2.5795	2.72077	2.72081
370	2.57783	2.57776	2.71871	2.71878
371	2.58218	2.5819	2.72329	2.72306
372	2.57966	2.5795	2.72054	2.72058
373	2.57943	2.57906	2.72032	2.72036
374	2.57966	2.5795	2.72054	2.72058
375	2.58035	2.57993	2.72123	2.72126
376	2.58126	2.58102	2.72215	2.72216
377	2.5792	2.57885	2.72009	2.72013
378	2.58035	2.58015	2.72123	2.72126
379	2.5831	2.58277	2.72375	2.72397
380	2.58012	2.57972	2.721	2.72103
381	2.57989	2.5795	2.72077	2.72081
382	2.57989	2.5795	2.72077	2.72081
383	2.57852	2.57819	2.7194	2.71946
384	2.57897	2.57841	2.71986	2.71991
385	2.58012	2.57972	2.721	2.72103
386	2.58791	2.58712	2.72879	2.7287
387	2.58104	2.58037	2.72192	2.72194
388	2.58035	2.58015	2.72123	2.72126
389	2.58149	2.58124	2.72238	2.72239
390	2.58241	2.58211	2.72329	2.72329
391	2.58585	2.58495	2.72673	2.72667
392	2.58287	2.58233	2.72375	2.72374
393	2.57897	2.57863	2.71986	2.71991
394	2.58401	2.58342	2.7249	2.72487
395	2.58058	2.58015	2.72123	2.72149
396	2.57897	2.57885	2.71986	2.71991
397	2.57897	2.57863	2.71986	2.71991
398	2.58287	2.58255	2.72398	2.72374
399	2.58447	2.58407	2.72535	2.72532
400	2.58104	2.58059	2.72192	2.72194
401	2.58149	2.58124	2.72238	2.72239
402	2.58081	2.58037	2.72169	2.72171
403	2.58035	2.58015	2.72123	2.72126
404	2.57806	2.57776	2.71894	2.719
405	2.58081	2.58059	2.72169	2.72171
406	2.58722	2.58669	2.7281	2.72803
407	2.57852	2.57841	2.7194	2.71946
408	2.57874	2.57841	2.71963	2.71968
409	2.58035	2.57993	2.72123	2.72126
410	2.57897	2.57863	2.71986	2.71991
411	2.58035	2.57993	2.721	2.72126
412	2.58149	2.58124	2.72238	2.72239
413	2.58172	2.58146	2.72261	2.72261
414	2.58493	2.58473	2.72581	2.72577
415	2.58287	2.58233	2.72375	2.72374
416	2.58172	2.58124	2.72261	2.72261
417	2.57783	2.57754	2.71871	2.71878
418	2.57943	2.57906	2.72032	2.72036
419	2.57829	2.57797	2.71917	2.71923
420	2.58447	2.58407	2.72535	2.72532
421	2.57989	2.57972	2.721	2.72081
422	2.5776	2.57732	2.71848	2.71855
423	2.57806	2.57776	2.71894	2.719
424	2.57989	2.5795	2.72077	2.72081
425	2.58035	2.58015	2.72123	2.72126
426	2.5792	2.57885	2.72009	2.72013
427	2.57989	2.5795	2.72077	2.72081
428	2.57943	2.57906	2.72032	2.72036
429	2.58058	2.57993	2.72146	2.72149
430	2.57966	2.57928	2.72054	2.72058
431	2.57897	2.57863	2.71986	2.71991
432	2.58081	2.58037	2.72169	2.72171
433	2.58149	2.58102	2.72238	2.72239
434	2.58401	2.58342	2.7249	2.72487
435	2.57829	2.57797	2.71917	2.71923
436	2.57966	2.57928	2.72054	2.72058
437	2.58058	2.58037	2.72146	2.72149
438	2.57897	2.57885	2.71986	2.71991
439	2.57989	2.5795	2.72077	2.72081
440	2.5776	2.57732	2.71848	2.71855
441	2.58264	2.58211	2.72352	2.72352
442	2.57943	2.57906	2.72032	2.72036
443	2.57989	2.5795	2.72077	2.72081
444	2.58195	2.58168	2.72283	2.72284
445	2.58104	2.58059	2.72192	2.72194
446	2.57806	2.57797	2.71894	2.719
447	2.57852	2.57819	2.7194	2.71946
448	2.58081	2.58059	2.72169	2.72171
449	2.57852	2.57819	2.71917	2.71946
450	2.57874	2.57841	2.71963	2.71968
451	2.5792	2.57906	2.72009	2.72013
452	2.58058	2.58037	2.72146	2.72149
453	2.58287	2.58233	2.72375	2.72374
454	2.57943	2.57928	2.72054	2.72036
455	2.58058	2.58015	2.72146	2.72149
456	2.57874	2.57841	2.71986	2.71968
457	2.57806	2.57776	2.71894	2.719
458	2.58241	2.5819	2.72352	2.72329
459	2.57783	2.57754	2.71894	2.71878
460	2.58081	2.58059	2.72169	2.72171
461	2.57783	2.57776	2.71871	2.71878
462	2.58058	2.58015	2.72146	2.72149
463	2.58172	2.58146	2.72283	2.72261
464	2.57874	2.57841	2.71963	2.71968
465	2.57989	2.57972	2.72077	2.72081
466	2.57806	2.57776	2.71894	2.719
467	2.58997	2.5893	2.73085	2.73073
468	2.57874	2.57841	2.71963	2.71968
469	2.58012	2.57972	2.721	2.72103
470	2.58195	2.58168	2.72306	2.72284
471	2.57989	2.5795	2.72077	2.72081
472	2.5776	2.57732	2.71848	2.71855
473	2.58081	2.58059	2.72169	2.72171
474	2.58058	2.58015	2.72146	2.72149
475	2.58241	2.58211	2.72329	2.72329
476	2.58447	2.58407	2.72535	2.72532
477	2.58058	2.58037	2.72146	2.72149
478	2.57897	2.57885	2.71986	2.71991
479	2.58172	2.58124	2.72261	2.72261
480	2.57852	2.57819	2.7194	2.71946
481	2.57897	2.57885	2.71986	2.71991
482	2.58699	2.58647	2.72787	2.7278
483	2.57806	2.57776	2.71894	2.719
484	2.57829	2.57797	2.71917	2.71923
485	2.58126	2.58102	2.72215	2.72216
486	2.58081	2.58059	2.72169	2.72171
487	2.58218	2.58168	2.72306	2.72306
488	2.58012	2.57972	2.721	2.72103
489	2.58241	2.5819	2.72329	2.72329
490	2.5792	2.57885	2.72009	2.72013
491	2.57943	2.57906	2.72032	2.72036
492	2.58081	2.58037	2.72169	2.72171
493	2.57691	2.57689	2.7178	2.71788
494	2.57989	2.57972	2.72077	2.72081
495	2.57829	2.57797	2.71917	2.71923
496	2.57783	2.57754	2.71871	2.71878
497	2.58126	2.58102	2.72215	2.72216
498	2.58058	2.58015	2.72146	2.72149
499	2.58218	2.58168	2.72306	2.72306
500	2.58126	2.58081	2.72215	2.72216
501	2.57897	2.57863	2.71986	2.71991
502	2.57852	2.57841	2.7194	2.71946
503	2.57829	2.57776	2.71917	2.71923
504	2.58035	2.57993	2.72123	2.72126
505	2.5831	2.58255	2.72398	2.72397
506	2.57829	2.57819	2.71917	2.71923
507	2.57989	2.57972	2.72077	2.72081
508	2.57852	2.57841	2.7194	2.71946
509	2.58081	2.58059	2.72146	2.72171
510	2.58149	2.58124	2.72238	2.72239
511	2.58104	2.58081	2.72192	2.72194
512	2.57806	2.57776	2.71894	2.719
513	2.58081	2.58037	2.72169	2.72171
514	2.57897	2.57885	2.72009	2.71991
515	2.57852	2.57819	2.7194	2.71946
516	2.57806	2.57776	2.71894	2.719
517	2.57852	2.57819	2.7194	2.71946
518	2.57943	2.57928	2.72054	2.72036
519	2.57806	2.57776	2.71894	2.719
520	2.57989	2.5795	2.72077	2.72081
521	2.58035	2.57993	2.72123	2.72126
522	2.58035	2.58015	2.72123	2.72126
523	2.57874	2.57841	2.71963	2.71968
524	2.58264	2.58211	2.72352	2.72352
525	2.58195	2.58146	2.72283	2.72284
526	2.58287	2.58233	2.72352	2.72374
527	2.58058	2.58015	2.72146	2.72149
528	2.57966	2.5795	2.72054	2.72058
529	2.57829	2.57797	2.71917	2.71923
530	2.58035	2.57972	2.72123	2.72126
531	2.58149	2.58102	2.72238	2.72239
532	2.58081	2.58037	2.72169	2.72171
533	2.58012	2.57972	2.721	2.72103
534	2.58035	2.58015	2.72123	2.72126
535	2.58424	2.58386	2.72535	2.7251
536	2.57852	2.57819	2.7194	2.71946
537	2.57829	2.57797	2.71917	2.71923
538	2.58287	2.58233	2.72375	2.72374
539	2.58218	2.58168	2.72306	2.72306
540	2.57897	2.57863	2.71986	2.71991
541	2.57966	2.57928	2.72054	2.72058
542	2.58172	2.58124	2.72261	2.72261
543	2.57829	2.57797	2.71917	2.71923
544	2.57645	2.57645	2.71734	2.71743
545	2.57943	2.57906	2.72032	2.72036
546	2.58058	2.58037	2.72146	2.72149
547	2.57874	2.57863	2.71963	2.71968
548	2.58172	2.58146	2.72261	2.72261
549	2.58172	2.58124	2.72261	2.72261
550	2.58333	2.58277	2.72421	2.72419
551	2.58218	2.5819	2.72306	2.72306
552	2.58424	2.58364	2.72513	2.7251
553	2.58493	2.58429	2.72581	2.72577
554	2.57806	2.57776	2.71894	2.719
555	2.58882	2.58799	2.72971	2.72961
556	2.57852	2.57819	2.7194	2.71946
557	2.57874	2.57841	2.71963	2.71968
558	2.58126	2.58102	2.72215	2.72216
559	2.57852	2.57841	2.7194	2.71946
560	2.58699	2.58647	2.72787	2.7278
561	2.58104	2.58059	2.72192	2.72194
562	2.58126	2.58102	2.72215	2.72216
563	2.57829	2.57819	2.71917	2.71923
564	2.5792	2.57885	2.72009	2.72013
565	2.58058	2.58015	2.72146	2.72149
566	2.57783	2.57754	2.71871	2.71878
567	2.5792	2.57906	2.72009	2.72013
568	2.58264	2.58233	2.72352	2.72352
569	2.58493	2.58429	2.72581	2.72577
570	2.58149	2.58124	2.72238	2.72239
571	2.58012	2.57972	2.721	2.72103
572	2.5792	2.57885	2.72032	2.72013
573	2.57943	2.57928	2.72032	2.72036
574	2.57668	2.57645	2.71757	2.71765
575	2.57783	2.57754	2.71871	2.71878
576	2.57783	2.57754	2.71871	2.71878
577	2.57989	2.5795	2.72077	2.72081
578	2.59295	2.59192	2.73383	2.73367
579	2.57943	2.57906	2.72032	2.72036
580	2.58149	2.58146	2.72238	2.72239
581	2.58035	2.58015	2.72123	2.72126
582	2.58218	2.5819	2.72329	2.72306
583	2.58126	2.58102	2.72215	2.72216
584	2.57852	2.57819	2.7194	2.71946
585	2.57829	2.57819	2.71917	2.71923
586	2.58195	2.58146	2.72283	2.72284
587	2.57852	2.57841	2.7194	2.71946
588	2.58104	2.58059	2.72192	2.72194
589	2.5776	2.57732	2.71848	2.71855
590	2.57829	2.57797	2.71917	2.71923
591	2.57966	2.57928	2.72054	2.72058
592	2.58126	2.58081	2.72215	2.72216
593	2.57829	2.57797	2.71917	2.71923
594	2.57714	2.57689	2.71825	2.7181
595	2.58149	2.58124	2.72238	2.72239
596	2.58012	2.57993	2.721	2.72103
597	2.58401	2.58342	2.7249	2.72487
598	2.5831	2.58255	2.72398	2.72397
599	2.58126	2.58081	2.72215	2.72216
600	2.57829	2.57797	2.7194	2.71923
601	2.57874	2.57841	2.71963	2.71968
602	2.58058	2.58037	2.72146	2.72149
603	2.58745	2.58669	2.72833	2.72825
604	2.57943	2.57928	2.72054	2.72036
605	2.57874	2.57841	2.71963	2.71968
606	2.57943	2.57906	2.72032	2.72036
607	2.58126	2.58102	2.72215	2.72216
608	2.57943	2.57928	2.72032	2.72036
609	2.57806	2.57776	2.71894	2.719
610	2.58012	2.57972	2.721	2.72103
611	2.58241	2.58211	2.72329	2.72329
612	2.57783	2.57754	2.71871	2.71878
613	2.57874	2.57841	2.71963	2.71968
614	2.57691	2.57689	2.7178	2.71788
615	2.58287	2.58233	2.72375	2.72374
616	2.57737	2.5771	2.71825	2.71833
617	2.58126	2.58102	2.72215	2.72216
618	2.57829	2.57797	2.71917	2.71923
619	2.58081	2.58059	2.72169	2.72171
620	2.57966	2.57928	2.72054	2.72058
621	2.57783	2.57754	2.71871	2.71878
622	2.58699	2.58625	2.72787	2.7278
623	2.57737	2.5771	2.71825	2.71833
624	2.58195	2.58146	2.72283	2.72284
625	2.58012	2.57972	2.721	2.72103
626	2.57897	2.57885	2.71986	2.71991
627	2.58287	2.58255	2.72375	2.72374
628	2.57783	2.57776	2.71894	2.71878
629	2.58172	2.58124	2.72261	2.72261
630	2.57829	2.57797	2.71917	2.71923
631	2.58126	2.58102	2.72215	2.72216
632	2.58104	2.58081	2.72192	2.72194
633	2.57806	2.57776	2.71894	2.719
634	2.58035	2.57993	2.72123	2.72126
635	2.57989	2.5795	2.721	2.72081
636	2.57783	2.57776	2.71871	2.71878
637	2.58058	2.58015	2.72146	2.72149
638	2.57829	2.57819	2.7194	2.71923
639	2.57852	2.57819	2.7194	2.71946
640	2.5776	2.57754	2.71871	2.71855
641	2.57852	2.57841	2.7194	2.71946
642	2.5792	2.57906	2.72009	2.72013
643	2.5847	2.58407	2.72558	2.72555
644	2.58081	2.58037	2.72169	2.72171
645	2.58149	2.58124	2.72238	2.72239
646	2.58562	2.58516	2.7265	2.72645
647	2.5792	2.57885	2.72009	2.72013
648	2.58104	2.58081	2.72192	2.72194
649	2.58172	2.58124	2.72261	2.72261
650	2.58126	2.58102	2.72215	2.72216
651	2.57783	2.57754	2.71871	2.71878
652	2.5792	2.57885	2.72009	2.72013
653	2.58126	2.58124	2.72215	2.72216
654	2.57783	2.57754	2.71871	2.71878
655	2.57874	2.57863	2.71963	2.71968
656	2.58035	2.58015	2.72123	2.72126
657	2.57829	2.57797	2.71917	2.71923
658	2.57714	2.5771	2.71802	2.7181
659	2.57874	2.57863	2.71963	2.71968
660	2.58149	2.58124	2.72238	2.72239
661	2.57897	2.57863	2.71986	2.71991
662	2.57852	2.57841	2.7194	2.71946
663	2.5792	2.57885	2.72009	2.72013
664	2.57943	2.57928	2.72032	2.72036
665	2.58012	2.57993	2.721	2.72103
666	2.57806	2.57776	2.71894	2.719
667	2.57783	2.57776	2.71871	2.71878
668	2.58126	2.58081	2.72215	2.72216
669	2.58287	2.58233	2.72375	2.72374
670	2.58607	2.58538	2.72696	2.7269
671	2.5776	2.57732	2.71848	2.71855
672	2.57737	2.5771	2.71825	2.71833
673	2.57897	2.57885	2.71986	2.71991
674	2.58012	2.57972	2.721	2.72103
675	2.58149	2.58124	2.72238	2.72239
676	2.58058	2.58037	2.72146	2.72149
677	2.57966	2.57928	2.72077	2.72058
678	2.57874	2.57841	2.71986	2.71968
679	2.57897	2.57863	2.71986	2.71991
680	2.58104	2.58081	2.72192	2.72194
681	2.57897	2.57863	2.71986	2.71991
682	2.58081	2.58037	2.72169	2.72171
683	2.5792	2.57885	2.72009	2.72013
684	2.57966	2.57928	2.72054	2.72058
685	2.57989	2.5795	2.72077	2.72081
686	2.57897	2.57863	2.71986	2.71991
687	2.57874	2.57841	2.71963	2.71968
688	2.57829	2.57797	2.71917	2.71923
689	2.57897	2.57863	2.71986	2.71991
690	2.57897	2.57863	2.71986	2.71991
691	2.58218	2.58168	2.72306	2.72306
692	2.58035	2.57993	2.72123	2.72126
693	2.58126	2.58102	2.72215	2.72216
694	2.57852	2.57841	2.7194	2.71946
695	2.57966	2.57928	2.72054	2.72058
696	2.57714	2.57689	2.71825	2.7181
697	2.58126	2.58081	2.72215	2.72216
698	2.58585	2.58516	2.72673	2.72667
699	2.58447	2.58429	2.72535	2.72532
700	2.58287	2.58233	2.72352	2.72374
701	2.5792	2.57906	2.72009	2.72013
702	2.58035	2.58015	2.72123	2.72126
703	2.58195	2.58146	2.72283	2.72284
704	2.58149	2.58102	2.72238	2.72239
705	2.58126	2.58102	2.72215	2.72216
706	2.58401	2.58342	2.7249	2.72487
707	2.58081	2.58037	2.72169	2.72171
708	2.57874	2.57841	2.71963	2.71968
709	2.58012	2.57972	2.721	2.72103
710	2.57874	2.57841	2.71963	2.71968
711	2.58172	2.58124	2.72261	2.72261
712	2.58195	2.58146	2.72283	2.72284
713	2.58012	2.57993	2.721	2.72103
714	2.58401	2.58364	2.7249	2.72487
715	2.57852	2.57819	2.7194	2.71946
716	2.57737	2.5771	2.71825	2.71833
717	2.58058	2.58037	2.72146	2.72149
718	2.57691	2.57667	2.7178	2.71788
719	2.5792	2.57863	2.72009	2.72013
720	2.58287	2.58255	2.72375	2.72374
721	2.5792	2.57906	2.72032	2.72013
722	2.58058	2.58015	2.72146	2.72149
723	2.57943	2.57928	2.72054	2.72036
724	2.57829	2.57819	2.7194	2.71923
725	2.57874	2.57841	2.7194	2.71968
726	2.57806	2.57797	2.71894	2.719
727	2.58126	2.58102	2.72238	2.72216
728	2.58081	2.58037	2.72169	2.72171
729	2.58058	2.58037	2.72146	2.72149
730	2.57806	2.57776	2.71894	2.719
731	2.57897	2.57885	2.71986	2.71991
732	2.58012	2.57972	2.721	2.72103
733	2.57852	2.57819	2.7194	2.71946
734	2.58081	2.58037	2.72169	2.72171
735	2.57829	2.57797	2.71917	2.71923
736	2.59066	2.58996	2.73177	2.73141
737	2.58104	2.58037	2.72192	2.72194
738	2.58195	2.58168	2.72283	2.72284
739	2.58378	2.5832	2.72467	2.72464
740	2.59089	2.59017	2.732	2.73164
741	2.58104	2.58081	2.72192	2.72194
742	2.58104	2.58059	2.72215	2.72194
743	2.58333	2.58298	2.72444	2.72419
744	2.57943	2.57906	2.72032	2.72036
745	2.57897	2.57863	2.71986	2.71991
746	2.58195	2.58146	2.72283	2.72284
747	2.57852	2.57841	2.7194	2.71946
748	2.57806	2.57797	2.71894	2.719
749	2.57829	2.57797	2.71917	2.71923
750	2.5776	2.57732	2.71848	2.71855
751	2.57852	2.57819	2.7194	2.71946
752	2.57737	2.5771	2.71825	2.71833
753	2.58104	2.58081	2.72192	2.72194
754	2.58104	2.58081	2.72192	2.72194
755	2.57874	2.57863	2.71963	2.71968
756	2.58195	2.58146	2.72283	2.72284
757	2.58218	2.58168	2.72329	2.72306
758	2.58218	2.58168	2.72283	2.72306
759	2.58401	2.58342	2.7249	2.72487
760	2.57897	2.57885	2.71986	2.71991
761	2.57943	2.57906	2.72032	2.72036
762	2.57806	2.57776	2.71894	2.719
763	2.58058	2.58015	2.72146	2.72149
764	2.57852	2.57841	2.7194	2.71946
765	2.58081	2.58037	2.72169	2.72171
766	2.58149	2.58102	2.72238	2.72239
767	2.58035	2.57993	2.72123	2.72126
768	2.58218	2.58168	2.72306	2.72306
769	2.57737	2.5771	2.71825	2.71833
770	2.58035	2.58015	2.72123	2.72126
771	2.57829	2.57797	2.7194	2.71923
772	2.58195	2.58168	2.72283	2.72284
773	2.57874	2.57863	2.71963	2.71968
774	2.58058	2.58037	2.72146	2.72149
775	2.58149	2.58124	2.72238	2.72239
776	2.58195	2.58146	2.72283	2.72284
777	2.57897	2.57863	2.71986	2.71991
778	2.58149	2.58124	2.72238	2.72239
779	2.57806	2.57776	2.71894	2.719
780	2.57806	2.57776	2.71917	2.719
781	2.58081	2.58015	2.72169	2.72171
782	2.57989	2.5795	2.72077	2.72081
783	2.57966	2.5795	2.72054	2.72058
784	2.57943	2.57906	2.72032	2.72036
785	2.5792	2.57906	2.72009	2.72013
786	2.57852	2.57819	2.7194	2.71946
787	2.58287	2.58233	2.72352	2.72374
788	2.57737	2.5771	2.71825	2.71833
789	2.58653	2.58582	2.72742	2.72735
790	2.58195	2.58168	2.72283	2.72284
791	2.58562	2.58495	2.72673	2.72645
792	2.58264	2.58211	2.72352	2.72352
793	2.57897	2.57863	2.71986	2.71991
794	2.59066	2.58996	2.73154	2.73141
795	2.57966	2.57928	2.72054	2.72058
796	2.58172	2.58124	2.72261	2.72261
797	2.57783	2.57754	2.71871	2.71878
798	2.57852	2.57819	2.7194	2.71946
799	2.5847	2.58407	2.72535	2.72555
800	2.57897	2.57863	2.71986	2.71991
801	2.57852	2.57841	2.7194	2.71946
802	2.57852	2.57819	2.7194	2.71946
803	2.58172	2.58124	2.72261	2.72261
804	2.57989	2.5795	2.72077	2.72081
805	2.58928	2.58843	2.73017	2.73006
806	2.57874	2.57863	2.71963	2.71968
807	2.5792	2.57885	2.72009	2.72013
808	2.58126	2.58081	2.72238	2.72216
809	2.57829	2.57797	2.71917	2.71923
810	2.57852	2.57819	2.7194	2.71946
811	2.58012	2.57993	2.721	2.72103
812	2.57943	2.57906	2.72054	2.72036
813	2.58722	2.58647	2.7281	2.72803
814	2.57897	2.57863	2.71986	2.71991
815	2.58058	2.58037	2.72146	2.72149
816	2.57829	2.57797	2.71894	2.71923
817	2.57989	2.5795	2.72077	2.72081
818	2.58676	2.58625	2.72765	2.72758
819	2.57852	2.57819	2.7194	2.71946
820	2.57714	2.57689	2.71802	2.7181
821	2.5792	2.57885	2.72009	2.72013
822	2.57943	2.57906	2.72032	2.72036
823	2.57874	2.57841	2.71963	2.71968
824	2.57829	2.57797	2.71917	2.71923
825	2.57943	2.57906	2.72032	2.72036
826	2.58035	2.57993	2.72123	2.72126
827	2.58104	2.58081	2.72192	2.72194
828	2.58058	2.58037	2.72146	2.72149
829	2.57806	2.57754	2.71894	2.719
830	2.57852	2.57819	2.7194	2.71946
831	2.57966	2.57928	2.72054	2.72058
832	2.57783	2.57754	2.71894	2.71878
833	2.57691	2.57667	2.71802	2.71788
834	2.5792	2.57885	2.72009	2.72013
835	2.58058	2.58015	2.72146	2.72149
836	2.58493	2.58429	2.72581	2.72577
837	2.58012	2.57972	2.721	2.72103
838	2.57852	2.57819	2.71963	2.71946
839	2.58104	2.58081	2.72192	2.72194
840	2.57737	2.5771	2.71825	2.71833
841	2.57714	2.57689	2.71802	2.7181
842	2.58149	2.58124	2.72238	2.72239
843	2.57874	2.57863	2.71986	2.71968
844	2.58722	2.58647	2.7281	2.72803
845	2.58104	2.58059	2.72192	2.72194
846	2.58104	2.58081	2.72192	2.72194
847	2.57874	2.57841	2.71963	2.71968
848	2.57806	2.57776	2.71894	2.719
849	2.57897	2.57863	2.71986	2.71991
850	2.57874	2.57841	2.71963	2.71968
851	2.58081	2.58037	2.72169	2.72171
852	2.57691	2.57667	2.71802	2.71788
853	2.57783	2.57776	2.71871	2.71878
854	2.57829	2.57797	2.7194	2.71923
855	2.57897	2.57863	2.71986	2.71991
856	2.57897	2.57863	2.71986	2.71991
857	2.58126	2.58102	2.72215	2.72216
858	2.57852	2.57819	2.7194	2.71946
859	2.57852	2.57819	2.7194	2.71946
860	2.57966	2.5795	2.72054	2.72058
861	2.57897	2.57885	2.71986	2.71991
862	2.58104	2.58059	2.72192	2.72194
863	2.58104	2.58081	2.72192	2.72194
864	2.57943	2.57928	2.72032	2.72036
865	2.5831	2.58255	2.72398	2.72397
866	2.57989	2.57928	2.72077	2.72081
867	2.58012	2.57972	2.721	2.72103
868	2.58264	2.58211	2.72352	2.72352
869	2.58264	2.58233	2.72352	2.72352
870	2.57852	2.57841	2.71963	2.71946
871	2.58012	2.57972	2.721	2.72103
872	2.57943	2.57885	2.72032	2.72036
873	2.58264	2.58233	2.72352	2.72352
874	2.57897	2.57863	2.71963	2.71991
875	2.58195	2.58168	2.72283	2.72284
876	2.58149	2.58124	2.72238	2.72239
877	2.58081	2.58037	2.72169	2.72171
878	2.5792	2.57885	2.71986	2.72013
879	2.58012	2.57972	2.721	2.72103
880	2.57874	2.57841	2.71963	2.71968
881	2.57897	2.57885	2.71986	2.71991
882	2.57989	2.5795	2.72077	2.72081
883	2.59341	2.59257	2.73452	2.73412
884	2.57943	2.57906	2.72032	2.72036
885	2.57829	2.57797	2.71917	2.71923
886	2.57897	2.57885	2.71986	2.71991
887	2.5863	2.5856	2.72719	2.72713
888	2.58172	2.58146	2.72261	2.72261
889	2.58149	2.58124	2.72238	2.72239
890	2.57874	2.57863	2.71963	2.71968
891	2.58653	2.58603	2.72742	2.72735
892	2.5792	2.57885	2.72009	2.72013
893	2.58264	2.58211	2.72352	2.72352
894	2.58126	2.58102	2.72215	2.72216
895	2.57989	2.5795	2.72077	2.72081
896	2.57943	2.57906	2.72032	2.72036
897	2.58081	2.58059	2.72169	2.72171
898	2.57829	2.57819	2.71917	2.71923
899	2.58058	2.58015	2.72146	2.72149
900	2.58218	2.58168	2.72283	2.72306
901	2.58035	2.57993	2.72123	2.72126
902	2.58218	2.58168	2.72306	2.72306
903	2.57943	2.57928	2.72032	2.72036
904	2.58287	2.58233	2.72375	2.72374
905	2.57852	2.57819	2.7194	2.71946
906	2.5776	2.5771	2.71848	2.71855
907	2.58218	2.5819	2.72306	2.72306
908	2.57943	2.57906	2.72009	2.72036
909	2.57966	2.5795	2.72054	2.72058
910	2.58653	2.58582	2.72742	2.72735
911	2.57989	2.5795	2.72077	2.72081
912	2.57829	2.57797	2.71917	2.71923
913	2.58058	2.58037	2.72146	2.72149
914	2.58149	2.58102	2.72238	2.72239
915	2.57943	2.57906	2.72009	2.72036
916	2.57783	2.57776	2.71871	2.71878
917	2.58058	2.58037	2.72146	2.72149
918	2.58241	2.5819	2.72329	2.72329
919	2.57806	2.57776	2.71894	2.719
920	2.57852	2.57819	2.7194	2.71946
921	2.57966	2.57928	2.72054	2.72058
922	2.58562	2.58495	2.7265	2.72645
923	2.58149	2.58102	2.72238	2.72239
924	2.59386	2.59279	2.73475	2.73457
925	2.58081	2.58059	2.72169	2.72171
926	2.58493	2.58516	2.72558	2.72577
927	2.58699	2.58625	2.72787	2.7278
928	2.57943	2.57906	2.72032	2.72036
929	2.57806	2.57797	2.71894	2.719
930	2.57943	2.57928	2.72032	2.72036
931	2.58035	2.58015	2.72123	2.72126
932	2.58516	2.58473	2.72627	2.726
933	2.58149	2.58102	2.72238	2.72239
934	2.57966	2.57928	2.72054	2.72058
935	2.58241	2.58211	2.72352	2.72329
936	2.58035	2.57993	2.72123	2.72126
937	2.58104	2.58059	2.72192	2.72194
938	2.57714	2.57689	2.71802	2.7181
939	2.58058	2.58015	2.72146	2.72149
940	2.57874	2.57841	2.7194	2.71968
941	2.57874	2.57841	2.71963	2.71968
942	2.58012	2.57993	2.721	2.72103
943	2.57989	2.5795	2.72077	2.72081
944	2.57897	2.57885	2.71986	2.71991
945	2.59134	2.59039	2.73223	2.73209
946	2.58058	2.58037	2.72146	2.72149
947	2.57943	2.57906	2.72032	2.72036
948	2.58172	2.58124	2.72261	2.72261
949	2.58126	2.58102	2.72215	2.72216
950	2.57852	2.57797	2.7194	2.71946
951	2.57874	2.57863	2.71986	2.71968
952	2.5776	2.57732	2.71848	2.71855
953	2.57966	2.57928	2.72054	2.72058
954	2.58104	2.58059	2.72192	2.72194
955	2.58149	2.58102	2.72238	2.72239
956	2.58104	2.58059	2.72192	2.72194
957	2.57966	2.57928	2.72054	2.72058
958	2.57852	2.57819	2.7194	2.71946
959	2.58081	2.58059	2.72169	2.72171
960	2.58104	2.58081	2.72192	2.72194
961	2.58149	2.58124	2.72238	2.72239
962	2.57943	2.57885	2.72032	2.72036
963	2.57852	2.57819	2.71963	2.71946
964	2.57943	2.57928	2.72032	2.72036
965	2.57737	2.5771	2.71825	2.71833
966	2.57806	2.57776	2.71894	2.719
967	2.58081	2.58037	2.72169	2.72171
968	2.57806	2.57776	2.71894	2.719
969	2.58287	2.58233	2.72375	2.72374
970	2.58195	2.58168	2.72283	2.72284
971	2.57714	2.57689	2.71802	2.7181
972	2.58172	2.58124	2.72261	2.72261
973	2.58218	2.58168	2.72283	2.72306
974	2.57874	2.57841	2.71986	2.71968
975	2.57829	2.57797	2.71917	2.71923
976	2.5792	2.57885	2.72009	2.72013
977	2.58218	2.58168	2.72306	2.72306
978	2.58424	2.58364	2.72513	2.7251
979	2.57691	2.57667	2.7178	2.71788
980	2.57806	2.57776	2.71894	2.719
981	2.5863	2.5856	2.72719	2.72713
982	2.58356	2.5832	2.72467	2.72442
983	2.5831	2.58255	2.72398	2.72397
984	2.57966	2.57928	2.72054	2.72058
985	2.58195	2.58168	2.72283	2.72284
986	2.57874	2.57863	2.71986	2.71968
987	2.58081	2.58059	2.72169	2.72171
988	2.57783	2.57754	2.71871	2.71878
989	2.58012	2.57993	2.721	2.72103
990	2.58035	2.57993	2.72123	2.72126
991	2.58058	2.58015	2.72146	2.72149
992	2.57874	2.57841	2.71963	2.71968
993	2.58241	2.58211	2.72352	2.72329
994	2.58974	2.58887	2.73062	2.73051
995	2.57829	2.57797	2.71917	2.71923
996	2.57943	2.57906	2.72032	2.72036
997	2.58195	2.58146	2.72261	2.72284
998	2.58218	2.5819	2.72306	2.72306
999	2.57806	2.57776	2.71894	2.719
1000	2.57852	2.57841	2.7194	2.71946
1001	2.58126	2.58102	2.72238	2.72216
1002	2.57966	2.57928	2.72054	2.72058
1003	2.58104	2.58081	2.72192	2.72194
1004	2.58012	2.57972	2.721	2.72103
1005	2.58607	2.58538	2.72719	2.7269
1006	2.58768	2.58712	2.72879	2.72848
1007	2.5776	2.57732	2.71848	2.71855
1008	2.57989	2.57972	2.72077	2.72081
1009	2.57966	2.57928	2.72054	2.72058
1010	2.58035	2.58015	2.72123	2.72126
1011	2.58172	2.58124	2.72261	2.72261
1012	2.58149	2.58102	2.72238	2.72239
1013	2.58035	2.57993	2.72123	2.72126
1014	2.57829	2.57797	2.71917	2.71923
1015	2.58012	2.57972	2.721	2.72103
1016	2.57897	2.57885	2.71986	2.71991
1017	2.57989	2.5795	2.72077	2.72081
1018	2.57783	2.57754	2.71871	2.71878
1019	2.57829	2.57797	2.71917	2.71923
1020	2.58126	2.58081	2.72215	2.72216
1021	2.58126	2.58102	2.72215	2.72216
1022	2.57806	2.57776	2.71894	2.719
1023	2.58058	2.58015	2.72146	2.72149
1024	2.5831	2.58277	2.72398	2.72397
1025	2.58126	2.58081	2.72215	2.72216
1026	2.58058	2.58015	2.72146	2.72149
1027	2.58699	2.58625	2.72787	2.7278
1028	2.57966	2.57928	2.72054	2.72058
1029	2.57714	2.57667	2.71802	2.7181
1030	2.57806	2.57776	2.71894	2.719
1031	2.5792	2.57885	2.72009	2.72013
1032	2.58172	2.58124	2.72261	2.72261
1033	2.58149	2.58102	2.72238	2.72239
1034	2.58172	2.58146	2.72261	2.72261
1035	2.58126	2.58102	2.72215	2.72216
1036	2.58058	2.58015	2.72146	2.72149
1037	2.58264	2.58211	2.72352	2.72352
1038	2.58241	2.58211	2.72352	2.72329
1039	2.5831	2.58277	2.72398	2.72397
1040	2.57852	2.57819	2.7194	2.71946
1041	2.57943	2.57928	2.72032	2.72036
1042	2.58447	2.58386	2.72535	2.72532
1043	2.5792	2.57885	2.72009	2.72013
1044	2.58287	2.58255	2.72398	2.72374
1045	2.57645	2.57601	2.71734	2.71743
1046	2.58012	2.57993	2.721	2.72103
1047	2.58172	2.58146	2.72261	2.72261
1048	2.5831	2.58255	2.72421	2.72397
1049	2.58058	2.58015	2.72146	2.72149
1050	2.5847	2.58407	2.72558	2.72555
1051	2.58287	2.58255	2.72375	2.72374
1052	2.57829	2.57797	2.71917	2.71923
1053	2.58172	2.5819	2.72238	2.72261
1054	2.57989	2.57972	2.72077	2.72081
1055	2.58035	2.57993	2.72123	2.72126
1056	2.57966	2.57928	2.72054	2.72058
1057	2.58172	2.58146	2.72261	2.72261
1058	2.58264	2.58211	2.72352	2.72352
1059	2.58172	2.58124	2.72261	2.72261
1060	2.58791	2.58712	2.72879	2.7287
1061	2.57874	2.57841	2.71963	2.71968
1062	2.58012	2.57993	2.721	2.72103
1063	2.58126	2.58081	2.72215	2.72216
1064	2.57714	2.57645	2.71802	2.7181
1065	2.58653	2.58582	2.72742	2.72735
1066	2.57966	2.5795	2.72054	2.72058
1067	2.57783	2.57754	2.71871	2.71878
1068	2.58997	2.5893	2.73085	2.73073
1069	2.58195	2.58168	2.72283	2.72284
1070	2.58012	2.57972	2.721	2.72103
1071	2.58149	2.58124	2.72238	2.72239
1072	2.57622	2.57601	2.71711	2.7172
1073	2.5792	2.57906	2.72009	2.72013
1074	2.58172	2.58146	2.72261	2.72261
1075	2.5792	2.57885	2.72009	2.72013
1076	2.57897	2.57863	2.72009	2.71991
1077	2.57943	2.57906	2.72032	2.72036
1078	2.57897	2.57863	2.71986	2.71991
1079	2.58149	2.58124	2.72238	2.72239
1080	2.58149	2.58102	2.72238	2.72239
1081	2.57966	2.57928	2.72054	2.72058
1082	2.58126	2.58102	2.72215	2.72216
1083	2.58195	2.58146	2.72283	2.72284
1084	2.58356	2.58298	2.72444	2.72442
1085	2.57897	2.57863	2.71986	2.71991
1086	2.57874	2.57863	2.71963	2.71968
1087	2.57897	2.57863	2.71986	2.71991
1088	2.57737	2.5771	2.71802	2.71833
1089	2.57897	2.57885	2.71986	2.71991
1090	2.57989	2.5795	2.72077	2.72081
1091	2.5776	2.57732	2.71848	2.71855
1092	2.58676	2.58603	2.72765	2.72758
1093	2.58264	2.58233	2.72375	2.72352
1094	2.58126	2.58102	2.72215	2.72216
1095	2.58149	2.58124	2.72238	2.72239
1096	2.58493	2.58429	2.72581	2.72577
1097	2.58287	2.58233	2.72352	2.72374
1098	2.57966	2.5795	2.72054	2.72058
1099	2.57943	2.57906	2.72032	2.72036
1100	2.57874	2.57841	2.71963	2.71968
1101	2.57806	2.57776	2.71894	2.719
1102	2.57806	2.57797	2.71917	2.719
1103	2.57806	2.57797	2.71894	2.719
1104	2.57737	2.5771	2.71825	2.71833
1105	2.57645	2.57623	2.71734	2.71743
1106	2.58264	2.58211	2.72352	2.72352
1107	2.58081	2.58037	2.72169	2.72171
1108	2.58149	2.58102	2.72238	2.72239
1109	2.58081	2.58059	2.72192	2.72171
1110	2.57829	2.57797	2.71917	2.71923
1111	2.58264	2.58233	2.72352	2.72352
1112	2.58172	2.58124	2.72261	2.72261
1113	2.57989	2.5795	2.72077	2.72081
1114	2.58149	2.58102	2.72238	2.72239
1115	2.58104	2.58059	2.72192	2.72194
1116	2.58012	2.57972	2.721	2.72103
1117	2.58104	2.58081	2.72192	2.72194
1118	2.58035	2.58015	2.72123	2.72126
1119	2.58012	2.57993	2.721	2.72103
1120	2.58126	2.58102	2.72215	2.72216
1121	2.57966	2.57928	2.72054	2.72058
1122	2.58126	2.58081	2.72215	2.72216
1123	2.58607	2.58538	2.72696	2.7269
1124	2.58058	2.58037	2.72146	2.72149
1125	2.58081	2.58059	2.72169	2.72171
1126	2.58035	2.58015	2.72123	2.72126
1127	2.57966	2.5795	2.72054	2.72058
1128	2.58195	2.58146	2.72283	2.72284
1129	2.58218	2.58168	2.72306	2.72306
